# Supplementary material for: Potential biomarkers for multiple sclerosis stage from targeted proteomics and microRNA sequencing
Source: Brain Commun. 2024 Jun 13;6(4):fcae209. doi: 10.1093/braincomms/fcae209 (PMC11229703; doi:10.1093/braincomms/fcae209)
Supplement: fcae209_Supplementary_Data [file fcae209_supplementary_data.zip]

Archive with 9 entries (9 files):
- STable_3_results_proteomics.xlsx
- Supplementary Table 1 Discriptives.xlsx
- Supplementary Table 2 Proteins Overview.xlsx
- Supplementary Table 4 Proteomics Combined Cohorts.xlsx
- Supplementary Table 5 DE miRNAs CSF.xlsx
- Supplementary Table 6 DE miRNAs SERUM.xlsx
- Supplementary Table 7 miRNAs RRvsSP Metanalysis.xlsx
- Supplementary Table 8 Cohort II Analyses miRNAs.xlsx
- Supplementary_Figures_and_Methods.pdf
