# Supplementary material for: Potential biomarkers for multiple sclerosis stage from targeted proteomics and microRNA sequencing
Source: Brain Commun. 2024 Jun 13;6(4):fcae209. doi: 10.1093/braincomms/fcae209 (PMC11229703; doi:10.1093/braincomms/fcae209)
Supplement: fcae209_Supplementary_Data [file fcae209_supplementary_data.zip › STable_3_results_proteomics.xlsx]

## Sheet: Contents
Supplementary Table 3A	Contains the results of the proteomics analyses (MS versus controls) in cerebrospinal fluid (Cohort I)
Supplementary Table 3B	Contains the results of the proteomics analyses (MS versus controls) in serum (Cohort I)

## Sheet: S_table_3A
	Uniprot ID	Controls (n=23) NpX	MS (n=58) NpX	MSvsControls p-value	MSvsControls FDR	MSvsControls corrected for age/sex p-value	MSvsControls corrected for age/sex FDR	Relapsing-Remitting (n=25) NpX	Secondary Progressive (n=25) NpX	Primary Progressive (n=8) NpX	Kruskall-Wallis/ANOVA across groups p-value	Kruskall-Wallis/ANOVA across groups FDR	Controls vs RR p-value	Controls vs RR FDR*	Controls vs SP p-value	Controls vs SP FDR*	Controls vs PP p-value	Controls vs PP FDR*	RR vs SP p-value	RR vs SP FDR*	RR vs PP p-value	RR vs PP FDR*	SP vs PP p-value	SP vs PP FDR*
CD27	P26842	4.65 (1.30)	6.42 (1.26)	2.094e-06	7.1196e-05	1.49832e-05	0.00101886	6.67 (0.98)	6.19 (1.21)	6.33 (2.08)	3.71e-06	0.0002312	3.9e-07	4.758e-05	0.00010797	0.0131723	0.0597485	0.876915	0.130101	1	0.670122	1	0.858054	1
CXCL13	O43927	3.60 [3.26;3.70]	4.88 [3.98;6.45]	1.376e-06	7.1196e-05	0.00130008	0.0294685	5.46 [4.61;6.58]	4.20 [3.90;5.96]	4.00 [3.73;4.96]	6.8e-06	0.0002312	2.18e-06	0.00013298	0.00024911	0.0151957	0.0147764	0.600907	0.122946	1	0.0587074	0.794049	0.501498	1
IL12	P29459.P29460	2.25 [1.96;2.47]	2.81 [2.27;4.22]	0.00214896	0.0208756	0.0245939	0.233405	3.66 [2.52;4.61]	2.46 [2.05;2.82]	2.80 [2.61;3.39]	0.00101122	0.022921	0.00029245	0.00978733	0.243605	1	0.0058903	0.600907	0.0165637	1	0.424778	1	0.12011	1
CD5	P06127	1.35 [1.03;1.69]	1.73 [1.25;2.27]	0.0109233	0.067526	0.084428	0.353642	2.14 [1.67;2.40]	1.55 [1.07;1.73]	1.93 [1.03;2.27]	0.00146914	0.0249754	0.00040112	0.00978733	0.337233	1	0.259059	0.929566	0.00115414	0.140805	0.377681	1	0.501498	1
GZMA	P12544	4.12 (0.62)	4.68 (0.65)	0.000847922	0.0158755	0.0010077	0.0294685	4.77 (0.65)	4.52 (0.58)	4.90 (0.83)	0.00262281	0.0326605	0.00092484	0.0188051	0.0271075	0.399358	0.0362356	0.876915	0.157895	1	0.702782	1	0.262292	1
TNFSF14	O43557	2.09 [1.92;2.30]	2.41 [2.15;2.67]	0.000933852	0.0158755	0.0308918	0.233405	2.53 [2.31;2.75]	2.33 [2.10;2.45]	2.43 [2.13;2.86]	0.00288181	0.0326605	0.00040112	0.00978733	0.0294609	0.399358	0.0782988	0.876915	0.0467241	1	0.801002	1	0.556453	1
CCL3	P10147	3.94 [3.66;4.44]	4.42 [4.03;5.08]	0.00410691	0.0349087	0.0284017	0.233405	4.66 [4.25;5.11]	4.10 [3.85;4.73]	4.62 [4.40;5.30]	0.00374496	0.0363796	0.00164825	0.0223429	0.176452	0.904325	0.0114681	0.600907	0.0511777	1	0.584991	1	0.0587074	1
IL7	P13232	2.50 (0.35)	2.21 (0.35)	0.00179602	0.0203549	0.00197168	0.0335186	2.14 (0.39)	2.26 (0.30)	2.27 (0.34)	0.00642882	0.054645	0.00156786	0.0223429	0.0162143	0.395628	0.129194	0.929566	0.209036	1	0.369468	1	0.95499	1
FASLG	P48023	3.36 [3.07;3.55]	3.75 [3.46;4.05]	0.00150575	0.0203549	0.0189429	0.214687	3.89 [3.48;4.07]	3.68 [3.46;3.96]	3.77 [3.46;4.24]	0.0122225	0.0923479	0.00373664	0.0414427	0.014463	0.395628	0.0469926	0.876915	0.336833	1	0.833635	1	0.424778	1
ADA	P00813	3.31 (0.54)	2.93 (0.57)	0.00722094	0.0491024	0.0118137	0.160666	2.94 (0.53)	2.83 (0.57)	3.20 (0.67)	0.0201065	0.127935	-	-	-	-	-	-	-	-	-	-	-	-
CRTAM	O95727	0.47 [0.47;0.71]	0.75 [0.47;1.02]	0.0146905	0.083246	0.177054	0.481587	0.84 [0.66;1.14]	0.70 [0.47;0.92]	0.47 [0.47;1.09]	0.0225767	0.127935	-	-	-	-	-	-	-	-	-	-	-	-
CXCL10	P02778	7.90 [7.21;8.49]	8.61 [7.83;9.35]	0.00551056	0.0416353	0.0456651	0.293658	9.06 [8.09;9.36]	8.59 [7.71;9.18]	8.47 [7.82;9.89]	0.0462557	0.214205	-	-	-	-	-	-	-	-	-	-	-	-
CXCL11	O14625	2.58 [2.14;3.03]	3.08 [2.48;3.57]	0.0174276	0.0911596	0.0475034	0.293658	3.15 [2.74;3.65]	2.85 [2.46;3.30]	2.88 [2.38;3.92]	0.0708167	0.26753	-	-	-	-	-	-	-	-	-	-	-	-
CCL17	Q92583	1.85 [1.59;2.03]	2.13 [1.71;2.63]	0.021209	0.103015	0.633057	0.838287	2.31 [2.07;2.75]	1.83 [1.67;2.51]	2.07 [1.74;2.99]	0.021629	0.127935	-	-	-	-	-	-	-	-	-	-	-	-
PD.L1	Q9NZQ7	5.12 (0.50)	4.91 (0.58)	0.111078	0.343333	0.140041	0.406147	4.81 (0.58)	4.87 (0.53)	5.35 (0.61)	0.0401916	0.210233	-	-	-	-	-	-	-	-	-	-	-	-
ADGRG1	Q9Y653	2.34 (0.61)	2.40 (0.60)	0.658538	0.842401	0.931123	0.945021	2.17 (0.59)	2.52 (0.59)	2.77 (0.38)	0.047251	0.214205	-	-	-	-	-	-	-	-	-	-	-	-
CD83	Q01151	5.02 (0.45)	4.83 (0.48)	0.0957646	0.310095	0.104012	0.353642	4.78 (0.48)	4.77 (0.46)	5.16 (0.41)	0.0632429	0.26753	-	-	-	-	-	-	-	-	-	-	-	-
MCP.1	P13500	11.8 [11.6;12.1]	11.7 [11.4;12.1]	0.166804	0.412956	0.0521501	0.295517	11.6 [11.3;11.8]	11.7 [11.4;12.1]	12.0 [11.7;12.3]	0.0670213	0.26753	-	-	-	-	-	-	-	-	-	-	-	-
HGF	P14210	7.85 (0.37)	7.88 (0.46)	0.808383	0.916168	0.84299	0.945021	7.75 (0.49)	7.91 (0.37)	8.19 (0.50)	0.0887659	0.317689	-	-	-	-	-	-	-	-	-	-	-	-
PGF	P49763	8.58 [8.33;8.77]	8.57 [8.25;8.90]	0.983287	0.983287	0.585996	0.838287	8.39 [8.06;8.76]	8.65 [8.32;8.97]	8.86 [8.64;9.02]	0.0951997	0.323679	-	-	-	-	-	-	-	-	-	-	-	-
CSF.1	P09603	7.82 (0.35)	7.77 (0.43)	0.582665	0.761946	0.436049	0.723203	7.66 (0.44)	7.78 (0.37)	8.06 (0.48)	0.11234	0.363767	-	-	-	-	-	-	-	-	-	-	-	-
MMP12	P39900	0.44 [0.09;2.27]	0.51 [0.17;0.77]	0.690626	0.842401	0.084285	0.353642	0.32 [0.17;0.55]	0.63 [0.10;0.77]	0.84 [0.53;1.53]	0.128061	0.373808	-	-	-	-	-	-	-	-	-	-	-	-
TNFRSF21	O75509	10.7 [10.5;10.7]	10.5 [10.3;10.7]	0.131495	0.372569	0.143346	0.406147	10.5 [10.4;10.6]	10.5 [10.3;10.7]	10.7 [10.6;10.8]	0.129004	0.373808	-	-	-	-	-	-	-	-	-	-	-	-
CAIX	Q16790	5.27 [4.82;5.36]	5.11 [4.56;5.46]	0.402083	0.630533	0.0789996	0.353642	5.23 [4.56;5.56]	4.90 [4.38;5.38]	5.34 [5.25;5.47]	0.131932	0.373808	-	-	-	-	-	-	-	-	-	-	-	-
EGF	P01133	0.83 [0.83;1.00]	0.83 [0.83;1.36]	0.066012	0.249379	0.0911149	0.353642	0.83 [0.83;1.24]	1.17 [0.83;1.44]	0.83 [0.83;1.39]	0.141931	0.386052	-	-	-	-	-	-	-	-	-	-	-	-
TIE2	Q02763	3.31 (0.35)	3.14 (0.47)	0.0760051	0.272018	0.115626	0.374407	3.08 (0.54)	3.12 (0.36)	3.37 (0.50)	0.16064	0.398671	-	-	-	-	-	-	-	-	-	-	-	-
CXCL5	P42830	4.53 (0.44)	4.78 (0.64)	0.0433026	0.193608	0.0973821	0.353642	4.66 (0.61)	4.85 (0.63)	4.95 (0.75)	0.165786	0.398671	-	-	-	-	-	-	-	-	-	-	-	-
CD8A	P01732	5.65 [5.06;6.26]	5.95 [5.54;6.53]	0.118618	0.350696	0.190305	0.49772	6.04 [5.82;6.82]	5.83 [5.48;6.43]	6.20 [5.63;6.80]	0.168711	0.398671	-	-	-	-	-	-	-	-	-	-	-	-
TWEAK	O43508	10.3 (0.47)	10.1 (0.46)	0.279574	0.543172	0.361649	0.691485	10.1 (0.49)	10.1 (0.42)	10.4 (0.47)	0.170022	0.398671	-	-	-	-	-	-	-	-	-	-	-	-
CD28	P10747	1.47 [1.47;2.16]	2.07 [1.47;2.24]	0.3067	0.563665	0.531816	0.838287	2.10 [1.47;2.29]	2.15 [1.47;2.25]	1.47 [1.47;1.62]	0.184328	0.417811	-	-	-	-	-	-	-	-	-	-	-	-
CD40	P25942	9.25 (0.43)	9.11 (0.42)	0.198128	0.434604	0.138632	0.406147	9.04 (0.40)	9.12 (0.39)	9.33 (0.53)	0.192827	0.418915	-	-	-	-	-	-	-	-	-	-	-	-
MIC.A.B	Q29983.Q29980	3.65 [3.10;4.13]	3.66 [2.92;3.98]	0.550457	0.748621	0.289581	0.615359	3.75 [2.84;3.95]	3.42 [2.99;3.81]	4.17 [3.51;4.45]	0.197137	0.418915	-	-	-	-	-	-	-	-	-	-	-	-
TNFRSF4	P43489	2.53 [2.31;2.68]	2.63 [2.41;2.83]	0.197506	0.434604	0.493275	0.798636	2.66 [2.35;2.91]	2.53 [2.35;2.74]	2.73 [2.57;3.16]	0.206202	0.424901	-	-	-	-	-	-	-	-	-	-	-	-
ICOSLG	O75144	6.69 (0.68)	6.45 (0.73)	0.1659	0.412956	0.218775	0.51299	6.34 (0.75)	6.45 (0.61)	6.80 (0.99)	0.227899	0.452813	-	-	-	-	-	-	-	-	-	-	-	-
KLRD1	Q13241	1.60 [1.50;1.82]	1.78 [1.65;2.11]	0.0593619	0.237448	0.207808	0.504677	1.74 [1.65;2.06]	1.79 [1.70;2.02]	2.09 [1.43;2.39]	0.233066	0.452813	-	-	-	-	-	-	-	-	-	-	-	-
CXCL9	Q07325	3.43 [3.05;4.62]	3.98 [3.53;4.51]	0.170041	0.412956	0.915349	0.945021	3.94 [3.52;4.27]	3.73 [3.51;4.51]	4.18 [4.05;5.78]	0.276461	0.511971	-	-	-	-	-	-	-	-	-	-	-	-
TNFRSF12A	Q9NP84	4.73 (0.64)	4.83 (0.52)	0.522416	0.724985	0.727336	0.863099	4.71 (0.51)	4.85 (0.54)	5.12 (0.46)	0.2882	0.511971	-	-	-	-	-	-	-	-	-	-	-	-
CCL19	Q99731	8.55 (0.92)	9.03 (1.05)	0.0455548	0.193608	0.101258	0.353642	9.06 (0.97)	8.99 (1.17)	9.06 (1.02)	0.298964	0.511971	-	-	-	-	-	-	-	-	-	-	-	-
VEGFR.2	P35968	3.74 (0.48)	3.71 (0.46)	0.787335	0.907437	0.571246	0.838287	3.58 (0.43)	3.80 (0.46)	3.84 (0.47)	0.299579	0.511971	-	-	-	-	-	-	-	-	-	-	-	-
MCP.2	P80075	3.61 [3.33;4.16]	3.99 [3.57;4.53]	0.0877783	0.298446	0.413705	0.703299	4.20 [3.61;4.45]	3.79 [3.46;4.48]	4.24 [3.87;4.56]	0.3052	0.511971	-	-	-	-	-	-	-	-	-	-	-	-
PDGF.subunit.B	P01127	3.18 [2.93;3.28]	3.10 [2.94;3.37]	0.866913	0.921095	0.386418	0.691485	3.04 [2.85;3.27]	3.09 [2.98;3.41]	3.27 [3.08;3.77]	0.308688	0.511971	-	-	-	-	-	-	-	-	-	-	-	-
ANG.1	Q15389	3.13 [2.85;3.35]	3.12 [2.82;3.40]	0.737502	0.864658	0.229055	0.519192	3.06 [2.79;3.22]	3.18 [2.88;3.40]	3.24 [2.97;3.67]	0.322313	0.521471	-	-	-	-	-	-	-	-	-	-	-	-
VEGFA	P15692	8.34 (0.51)	8.14 (0.57)	0.13709	0.372886	0.20633	0.504677	8.09 (0.61)	8.12 (0.50)	8.35 (0.68)	0.329753	0.521471	-	-	-	-	-	-	-	-	-	-	-	-
TNFRSF9	Q07011	2.28 [2.02;2.66]	2.41 [2.14;2.84]	0.249271	0.513649	0.77088	0.888472	2.64 [2.18;2.85]	2.36 [2.14;2.61]	2.70 [2.02;3.25]	0.359969	0.547602	-	-	-	-	-	-	-	-	-	-	-	-
CXCL1	P09341	6.70 [6.44;7.25]	6.93 [6.62;7.39]	0.22041	0.468371	0.366542	0.691485	6.74 [6.63;7.33]	6.90 [6.57;7.39]	7.23 [6.82;7.47]	0.369449	0.547602	-	-	-	-	-	-	-	-	-	-	-	-
MCP.4	Q99616	1.78 [1.51;1.98]	1.71 [1.54;2.15]	0.426025	0.643772	0.380056	0.691485	1.70 [1.59;1.98]	1.68 [1.46;2.06]	2.08 [1.77;2.18]	0.375159	0.547602	-	-	-	-	-	-	-	-	-	-	-	-
MMP7	P09237	5.70 [5.42;6.66]	6.12 [5.52;6.95]	0.396226	0.630533	0.321084	0.661627	6.15 [5.54;6.79]	5.85 [5.47;6.94]	6.78 [5.83;7.24]	0.37849	0.547602	-	-	-	-	-	-	-	-	-	-	-	-
HO.1	P09601	3.42 [3.14;3.86]	3.31 [2.98;3.71]	0.351194	0.612492	0.665698	0.838287	3.31 [3.02;3.49]	3.30 [3.01;3.72]	3.56 [2.96;4.80]	0.400489	0.559595	-	-	-	-	-	-	-	-	-	-	-	-
CCL20	P78556	0.89 [0.89;1.29]	0.89 [0.89;1.39]	0.257399	0.514798	0.906841	0.945021	0.89 [0.89;1.36]	1.30 [0.89;1.49]	0.89 [0.89;1.28]	0.403237	0.559595	-	-	-	-	-	-	-	-	-	-	-	-
PD.L2	Q9BQ51	0.35 [0.35;0.59]	0.53 [0.35;0.67]	0.301607	0.563665	0.880431	0.945021	0.57 [0.35;0.70]	0.35 [0.35;0.63]	0.60 [0.35;0.82]	0.438242	0.592436	-	-	-	-	-	-	-	-	-	-	-	-
Gal.9	O00182	7.02 [6.77;7.47]	7.14 [6.88;7.39]	0.407992	0.630533	0.862185	0.945021	7.14 [6.94;7.29]	7.12 [6.80;7.48]	7.35 [7.09;7.58]	0.444327	0.592436	-	-	-	-	-	-	-	-	-	-	-	-
Gal.1	P09382	4.97 (0.58)	4.94 (0.58)	0.822563	0.916955	0.566073	0.838287	4.81 (0.58)	5.05 (0.56)	5.02 (0.59)	0.487924	0.620683	-	-	-	-	-	-	-	-	-	-	-	-
TRAIL	P50591	2.10 [1.95;2.22]	2.09 [1.90;2.26]	0.850462	0.917959	0.734816	0.863099	2.07 [1.82;2.21]	2.12 [1.93;2.33]	2.14 [2.03;2.55]	0.496192	0.620683	-	-	-	-	-	-	-	-	-	-	-	-
CCL4	P13236	5.06 [4.63;5.36]	4.99 [4.74;5.47]	0.70613	0.842401	0.722806	0.863099	5.19 [4.88;5.53]	4.83 [4.66;5.37]	5.23 [4.80;5.40]	0.500453	0.620683	-	-	-	-	-	-	-	-	-	-	-	-
CCL23	P55773	3.58 [3.23;3.76]	3.60 [3.29;3.98]	0.495998	0.702664	0.661115	0.838287	3.53 [3.22;3.96]	3.62 [3.54;3.88]	3.62 [3.34;4.05]	0.502023	0.620683	-	-	-	-	-	-	-	-	-	-	-	-
IL8	P10145	8.37 [8.18;8.53]	8.47 [8.16;8.86]	0.407992	0.630533	0.259787	0.569856	8.49 [8.30;8.80]	8.43 [8.06;8.94]	8.94 [8.24;9.30]	0.517984	0.628981	-	-	-	-	-	-	-	-	-	-	-	-
DCN	P07585	5.97 [5.85;6.10]	6.03 [5.94;6.13]	0.176655	0.414227	0.615729	0.838287	6.07 [5.93;6.16]	6.02 [5.99;6.12]	6.02 [5.99;6.06]	0.55996	0.668022	-	-	-	-	-	-	-	-	-	-	-	-
CX3CL1	P78423	3.77 (0.49)	3.72 (0.45)	0.678599	0.842401	0.630509	0.838287	3.63 (0.49)	3.77 (0.41)	3.85 (0.43)	0.573948	0.672905	-	-	-	-	-	-	-	-	-	-	-	-
IL6	P05231	3.40 [3.12;3.83]	3.44 [3.14;4.02]	0.966582	0.981009	0.0727745	0.353642	3.38 [3.07;3.95]	3.39 [3.17;4.16]	3.87 [3.59;4.38]	0.584287	0.673415	-	-	-	-	-	-	-	-	-	-	-	-
CD244	Q9BZW8	1.33 [1.08;1.53]	1.39 [1.14;1.60]	0.698346	0.842401	0.609646	0.838287	1.35 [1.16;1.54]	1.37 [1.05;1.70]	1.65 [1.29;1.94]	0.595308	0.674682	-	-	-	-	-	-	-	-	-	-	-	-
PTN	P21246	8.49 [8.39;8.59]	8.47 [8.39;8.54]	0.444516	0.65711	0.854463	0.945021	8.47 [8.43;8.52]	8.48 [8.42;8.54]	8.40 [8.35;8.54]	0.727467	0.808978	-	-	-	-	-	-	-	-	-	-	-	-
GZMB	P10144	0.64 [0.64;1.03]	0.95 [0.64;1.07]	0.351282	0.612492	0.568993	0.838287	0.99 [0.64;1.10]	0.93 [0.64;1.02]	0.81 [0.64;1.27]	0.737598	0.808978	-	-	-	-	-	-	-	-	-	-	-	-
CASP.8	Q14790	1.87 (0.49)	1.78 (0.45)	0.459685	0.665076	0.345246	0.690491	1.75 (0.49)	1.84 (0.38)	1.74 (0.55)	0.764825	0.825525	-	-	-	-	-	-	-	-	-	-	-	-
CD4	P01730	-0.08 [-0.18;0.12]	-0.04 [-0.15;0.10]	0.396226	0.630533	0.984964	0.984964	-0.04 [-0.14;0.10]	-0.03 [-0.16;0.14]	-0.07 [-0.12;0.05]	0.847969	0.900967	-	-	-	-	-	-	-	-	-	-	-	-
IL18	Q14116	2.89 (0.58)	2.86 (0.59)	0.838342	0.917959	0.654811	0.838287	2.81 (0.58)	2.92 (0.62)	2.81 (0.59)	0.92374	0.965654	-	-	-	-	-	-	-	-	-	-	-	-
CD70	P32970	0.34 [0.34;0.60]	0.42 [0.34;0.59]	0.562434	0.749912	0.736173	0.863099	0.34 [0.34;0.61]	0.34 [0.34;0.59]	0.49 [0.34;0.51]	0.937253	0.965654	-	-	-	-	-	-	-	-	-	-	-	-
IL12RB1	P42701	1.31 [0.87;1.41]	1.28 [0.87;1.48]	0.93905	0.967506	0.407118	0.703299	1.33 [0.87;1.45]	1.27 [0.87;1.49]	1.08 [0.87;1.43]	0.982225	0.996885	-	-	-	-	-	-	-	-	-	-	-	-
ANGPT2	O15123	3.19 (0.54)	3.18 (0.51)	0.909504	0.951481	0.929586	0.945021	3.19 (0.56)	3.17 (0.47)	3.18 (0.50)	0.998388	0.998388	-	-	-	-	-	-	-	-	-	-	-	-
Supplementary Table 3A: Results proteomics analysis cohort I in cerebrospinal fluid.
This table shows the comparisons between Multiple Sclerosis (MS) and controls, and the comparisons across all diagnosis groups (controls, relapsing-remitting (RR), secondary progressive (SP) and primary progressive (PP) MS
Normalized protein expression (NpX) values are displayed for normally distributed variables as mean (standard deviation), tests used: Student’s t-test (MS vs controls) and ANOVA (across groups).
The other variables are displayed as median [Interquartile range], with the following tests used: Mann-Whitney U (MS vs controls) and Kruskall-Wallis test (across groups).
* FDR in the post hoc analyses are corrected for 122 tests (number of post-hoc tests (6) * number of FDR < 0.1 across groups (9) + total number proteins tested in the across groups comparison (68))

## Sheet: S_Table_3B
Protein	Uniprot ID	Controls (n=27) NpX	MS (n=63) NpX	MSvsControls p-value	MSvsControls FDR	MSvsControls corrected for age/sex p-value	MSvsControls corrected for age/sex FDR	Relapsing-Remitting (n=31) NpX	Secondary Progressive (n=25) NpX	Primary Progressive (n=7) NpX	Kruskall-Wallis/ANOVA across groups p-value	Kruskall-Wallis/ANOVA across groups FDR	Controls vs RR p-value	Controls vs RR FDR*	Controls vs SP p-value	Controls vs SP FDR*	Controls vs PP p-value	Controls vs PP FDR*	RR vs SP p-value	RR vs SP FDR*	RR vs PP p-value	RR vs PP FDR*	SP vs PP p-value	SP vs PP FDR*
TIE2	Q02763	8.87 (0.26)	8.66 (0.22)	0.00051147	0.0429635	0.000125822	0.010569	8.59 (0.23)	8.72 (0.18)	8.76 (0.20)	0.00010289	0.00838194	5.071e-05	0.00517242	0.0144594	0.368715	0.265569	1	0.0205259	0.139576	0.06681	1	0.574045	1
PTN	P21246	2.16 [1.85;2.79]	2.00 [1.50;2.48]	0.14751	0.399704	0.534251	0.834461	1.52 [1.24;2.01]	2.19 [2.00;2.68]	2.25 [1.96;2.66]	0.00019957	0.00838194	0.00078139	0.0344077	0.415069	1	0.781898	1	5.204e-05	0.00530808	0.0480514	1	0.767003	1
ADGRG1	Q9Y653	1.85 (0.28)	1.73 (0.28)	0.0617073	0.328513	0.0557453	0.294324	1.61 (0.24)	1.86 (0.30)	1.79 (0.15)	0.00166965	0.0467502	0.00101199	0.0344077	0.927421	1	0.408132	1	0.00159828	0.0407561	0.0280846	1	0.382984	1
MMP7	P09237	12.1 (0.36)	12.0 (0.33)	0.283677	0.581191	0.309672	0.697314	11.8 (0.35)	12.1 (0.23)	12.1 (0.29)	0.00696921	0.125261	-	-	-	-	-	-	-	-	-	-	-	-
CXCL13	O43927	9.56 [9.33;9.86]	9.38 [9.09;9.61]	0.0775041	0.365143	0.0558754	0.294324	9.24 [9.02;9.43]	9.51 [9.37;9.96]	9.28 [9.05;9.49]	0.007456	0.125261	-	-	-	-	-	-	-	-	-	-	-	-
CSF.1	P09603	9.22 (0.23)	9.09 (0.28)	0.0317317	0.275086	0.0522056	0.294324	9.01 (0.27)	9.20 (0.27)	9.07 (0.27)	0.00912751	0.127785	-	-	-	-	-	-	-	-	-	-	-	-
CD70	P32970	4.63 (0.62)	4.42 (0.56)	0.134645	0.390006	0.112441	0.385025	4.21 (0.61)	4.64 (0.42)	4.55 (0.44)	0.0134062	0.160874	-	-	-	-	-	-	-	-	-	-	-	-
EGF	P01133	11.1 [10.4;11.4]	10.2 [9.64;11.2]	0.0327483	0.275086	0.0713559	0.322349	10.8 [9.98;11.6]	9.92 [9.46;10.7]	9.99 [8.92;11.0]	0.0166139	0.174446	-	-	-	-	-	-	-	-	-	-	-	-
PGF	P49763	8.81 (0.28)	8.66 (0.31)	0.0324	0.275086	0.0210585	0.294324	8.57 (0.24)	8.76 (0.34)	8.70 (0.36)	0.0206327	0.184375	-	-	-	-	-	-	-	-	-	-	-	-
CXCL9	Q07325	7.69 [7.35;8.21]	7.70 [7.41;8.33]	0.78828	0.898117	0.739854	0.927578	7.47 [7.06;7.79]	8.26 [7.50;8.41]	7.78 [7.61;8.17]	0.0241227	0.184375	-	-	-	-	-	-	-	-	-	-	-	-
IL10	P22301	3.95 [3.61;4.15]	3.53 [3.35;3.94]	0.0028786	0.120901	0.014007	0.294324	3.49 [3.37;3.89]	3.59 [3.33;4.03]	3.77 [3.33;3.96]	0.0241443	0.184375	-	-	-	-	-	-	-	-	-	-	-	-
HGF	P14210	9.52 [9.26;9.82]	9.31 [9.09;9.73]	0.114003	0.368316	0.481847	0.834461	9.16 [8.96;9.59]	9.39 [9.27;9.75]	9.36 [9.11;9.62]	0.0334773	0.234341	-	-	-	-	-	-	-	-	-	-	-	-
CCL23	P55773	11.5 (0.42)	11.5 (0.47)	0.923527	0.946052	0.957082	0.980425	11.3 (0.51)	11.7 (0.40)	11.5 (0.28)	0.0382411	0.242011	-	-	-	-	-	-	-	-	-	-	-	-
CD40.L	P29965	9.47 [8.81;10.1]	8.90 [8.17;9.57]	0.0189522	0.275086	0.0379906	0.294324	9.15 [8.50;9.73]	8.64 [7.60;9.30]	8.76 [7.42;9.43]	0.0435589	0.242011	-	-	-	-	-	-	-	-	-	-	-	-
PD.L1	Q9NZQ7	5.55 (0.27)	5.39 (0.35)	0.0222331	0.275086	0.0313391	0.294324	5.33 (0.35)	5.49 (0.35)	5.29 (0.32)	0.0446784	0.242011	-	-	-	-	-	-	-	-	-	-	-	-
CXCL1	P09341	11.0 (0.75)	10.9 (0.50)	0.724394	0.898117	0.754803	0.932404	10.7 (0.47)	11.1 (0.45)	10.9 (0.48)	0.0482775	0.242011	-	-	-	-	-	-	-	-	-	-	-	-
KLRD1	Q13241	6.59 (0.49)	6.32 (0.58)	0.0290397	0.275086	0.0405264	0.294324	6.19 (0.49)	6.47 (0.68)	6.37 (0.49)	0.0489784	0.242011	-	-	-	-	-	-	-	-	-	-	-	-
CXCL10	P02778	8.29 [7.74;9.02]	8.05 [7.73;8.73]	0.400429	0.747468	0.315451	0.697314	7.84 [7.39;8.46]	8.45 [7.89;9.06]	7.98 [7.89;8.39]	0.0643832	0.300455	-	-	-	-	-	-	-	-	-	-	-	-
CD40	P25942	11.9 (0.27)	11.7 (0.34)	0.00440114	0.123232	0.00926719	0.294324	11.7 (0.39)	11.7 (0.26)	11.7 (0.43)	0.0780776	0.345185	-	-	-	-	-	-	-	-	-	-	-	-
NOS3	P29474	1.60 (0.43)	1.38 (0.39)	0.0288784	0.275086	0.0140771	0.294324	1.43 (0.39)	1.34 (0.39)	1.29 (0.39)	0.0912179	0.383115	-	-	-	-	-	-	-	-	-	-	-	-
CCL4	P13236	8.96 [8.78;9.30]	8.82 [8.43;9.01]	0.0511457	0.328513	0.211571	0.566448	8.76 [8.37;9.09]	8.88 [8.66;9.04]	8.86 [8.18;8.91]	0.100062	0.400248	-	-	-	-	-	-	-	-	-	-	-	-
DCN	P07585	5.59 (0.22)	5.51 (0.19)	0.107901	0.365143	0.0560617	0.294324	5.46 (0.19)	5.54 (0.17)	5.57 (0.25)	0.115159	0.432821	-	-	-	-	-	-	-	-	-	-	-	-
CD27	P26842	8.64 (0.39)	8.46 (0.37)	0.0466735	0.328513	0.0396762	0.294324	8.40 (0.32)	8.53 (0.44)	8.50 (0.30)	0.119481	0.432821	-	-	-	-	-	-	-	-	-	-	-	-
GZMA	P12544	6.20 [5.99;6.69]	6.19 [5.99;6.36]	0.473011	0.790984	0.124377	0.401835	6.09 [5.98;6.24]	6.30 [6.18;6.44]	6.33 [5.90;6.47]	0.123663	0.432821	-	-	-	-	-	-	-	-	-	-	-	-
TNFRSF12A	Q9NP84	6.73 [6.28;7.02]	6.66 [6.36;6.87]	0.483941	0.790984	0.723141	0.920361	6.51 [6.25;6.77]	6.76 [6.57;6.93]	6.54 [6.36;6.99]	0.134431	0.438981	-	-	-	-	-	-	-	-	-	-	-	-
VEGFA	P15692	9.95 (0.54)	9.74 (0.52)	0.104269	0.365143	0.114591	0.385025	9.63 (0.48)	9.86 (0.53)	9.82 (0.62)	0.137001	0.438981	-	-	-	-	-	-	-	-	-	-	-	-
TNFRSF4	P43489	4.54 [4.28;4.85]	4.37 [4.18;4.60]	0.122289	0.373298	0.151615	0.454846	4.35 [4.20;4.46]	4.52 [4.12;4.78]	4.45 [4.27;4.64]	0.144169	0.438981	-	-	-	-	-	-	-	-	-	-	-	-
MIC.A.B	Q29983.Q29980	5.80 [5.00;6.14]	5.43 [4.71;5.89]	0.0625738	0.328513	0.56528	0.841201	5.35 [4.77;5.78]	5.36 [4.51;5.92]	5.80 [5.42;5.97]	0.146327	0.438981	-	-	-	-	-	-	-	-	-	-	-	-
PD.L2	Q9BQ51	3.27 [3.05;3.44]	3.15 [2.94;3.41]	0.179361	0.443126	0.373903	0.747805	3.22 [2.87;3.45]	3.12 [2.93;3.24]	3.35 [3.19;3.46]	0.167624	0.485531	-	-	-	-	-	-	-	-	-	-	-	-
IL7	P13232	7.00 (0.58)	7.07 (0.56)	0.598664	0.882242	0.569767	0.841201	6.93 (0.59)	7.25 (0.55)	7.03 (0.27)	0.19528	0.541299	-	-	-	-	-	-	-	-	-	-	-	-
CD28	P10747	2.39 [2.26;2.53]	2.34 [2.17;2.50]	0.246927	0.518547	0.710366	0.918011	2.31 [2.15;2.44]	2.48 [2.20;2.59]	2.21 [2.19;2.43]	0.199765	0.541299	-	-	-	-	-	-	-	-	-	-	-	-
CD83	Q01151	3.53 (0.37)	3.37 (0.32)	0.0561154	0.328513	0.0456818	0.294324	3.35 (0.27)	3.36 (0.38)	3.45 (0.39)	0.208506	0.54733	-	-	-	-	-	-	-	-	-	-	-	-
PDGF.subunit.B	P01127	12.9 (0.09)	12.9 (0.12)	0.710814	0.898117	0.810519	0.952907	12.9 (0.13)	12.9 (0.10)	12.9 (0.11)	0.227667	0.555247	-	-	-	-	-	-	-	-	-	-	-	-
IL5	P05113	1.92 [1.11;2.73]	1.68 [1.11;3.33]	0.870569	0.917876	0.926164	0.972473	2.43 [1.11;3.65]	1.11 [1.11;2.18]	1.76 [1.11;3.66]	0.23076	0.555247	-	-	-	-	-	-	-	-	-	-	-	-
Gal.1	P09382	7.54 (0.26)	7.45 (0.23)	0.143534	0.399704	0.143419	0.446192	7.42 (0.23)	7.47 (0.18)	7.55 (0.35)	0.231353	0.555247	-	-	-	-	-	-	-	-	-	-	-	-
ICOSLG	O75144	6.55 [6.40;6.85]	6.47 [6.26;6.65]	0.124433	0.373298	0.392557	0.766856	6.44 [6.28;6.65]	6.43 [6.20;6.55]	6.62 [6.42;6.80]	0.269857	0.583274	-	-	-	-	-	-	-	-	-	-	-	-
ADA	P00813	3.74 (0.34)	3.63 (0.40)	0.177865	0.443126	0.175043	0.507021	3.70 (0.45)	3.55 (0.33)	3.60 (0.35)	0.275443	0.583274	-	-	-	-	-	-	-	-	-	-	-	-
CD4	P01730	1.81 [1.60;1.91]	1.67 [1.49;1.83]	0.0607346	0.328513	0.0502402	0.294324	1.66 [1.43;1.83]	1.66 [1.53;1.84]	1.70 [1.63;1.78]	0.279513	0.583274	-	-	-	-	-	-	-	-	-	-	-	-
ANGPT2	O15123	6.52 (0.54)	6.32 (0.47)	0.108674	0.365143	0.0826192	0.347001	6.37 (0.48)	6.31 (0.48)	6.17 (0.40)	0.279588	0.583274	-	-	-	-	-	-	-	-	-	-	-	-
CXCL5	P42830	12.9 (0.90)	13.0 (0.76)	0.517906	0.790984	0.35603	0.747662	12.9 (0.75)	13.3 (0.78)	13.0 (0.62)	0.283462	0.583274	-	-	-	-	-	-	-	-	-	-	-	-
CXCL11	O14625	7.17 [6.65;8.17]	7.10 [6.65;7.88]	0.669357	0.898117	0.662404	0.912163	7.04 [6.52;7.31]	7.52 [6.85;8.30]	6.91 [6.79;7.60]	0.284693	0.583274	-	-	-	-	-	-	-	-	-	-	-	-
CCL19	Q99731	10.2 [9.65;10.9]	10.2 [9.65;10.8]	0.727999	0.898117	0.570815	0.841201	9.92 [9.59;10.4]	10.5 [9.75;11.1]	9.98 [9.88;10.3]	0.293019	0.586039	-	-	-	-	-	-	-	-	-	-	-	-
CCL20	P78556	5.80 [5.18;6.55]	5.69 [5.27;6.41]	0.961377	0.961377	0.471701	0.834461	5.67 [5.31;6.28]	5.97 [5.41;6.90]	5.25 [5.17;5.51]	0.313449	0.601217	-	-	-	-	-	-	-	-	-	-	-	-
GZMB	P10144	4.25 (0.60)	4.04 (0.49)	0.105484	0.365143	0.0669474	0.322349	4.03 (0.54)	4.01 (0.48)	4.16 (0.34)	0.314923	0.601217	-	-	-	-	-	-	-	-	-	-	-	-
FGF2	P09038	1.28 [1.01;1.65]	1.12 [0.68;1.44]	0.107432	0.365143	0.21579	0.566448	1.16 [0.97;1.50]	1.05 [0.68;1.39]	1.25 [0.91;1.37]	0.332439	0.612432	-	-	-	-	-	-	-	-	-	-	-	-
TNFRSF9	Q07011	6.34 [6.10;6.61]	6.16 [5.98;6.45]	0.102409	0.365143	0.039971	0.294324	6.15 [6.01;6.32]	6.08 [5.93;6.51]	6.35 [6.09;6.46]	0.34508	0.612432	-	-	-	-	-	-	-	-	-	-	-	-
CXCL12	P48061	2.18 [2.07;2.31]	2.12 [1.94;2.26]	0.206311	0.481392	0.519882	0.834461	2.11 [1.95;2.20]	2.13 [1.92;2.29]	2.27 [1.96;2.37]	0.351432	0.612432	-	-	-	-	-	-	-	-	-	-	-	-
FASLG	P48023	6.91 (0.50)	6.92 (0.40)	0.95254	0.961377	0.943674	0.978625	6.99 (0.38)	6.80 (0.38)	7.01 (0.44)	0.352035	0.612432	-	-	-	-	-	-	-	-	-	-	-	-
CD8A	P01732	10.9 (0.64)	10.6 (0.63)	0.0871687	0.365143	0.0729123	0.322349	10.6 (0.62)	10.6 (0.73)	10.7 (0.25)	0.357252	0.612432	-	-	-	-	-	-	-	-	-	-	-	-
LAMP3	Q9UQV4	5.87 [5.52;6.81]	5.57 [5.13;6.22]	0.0917741	0.365143	0.104068	0.380076	5.45 [5.10;6.16]	5.57 [5.18;6.17]	5.95 [5.28;6.42]	0.366794	0.616213	-	-	-	-	-	-	-	-	-	-	-	-
CRTAM	O95727	5.44 (0.65)	5.24 (0.52)	0.158988	0.417343	0.0890902	0.356361	5.26 (0.43)	5.18 (0.63)	5.35 (0.54)	0.393125	0.635855	-	-	-	-	-	-	-	-	-	-	-	-
MCP.1	P13500	12.0 (0.50)	11.9 (0.50)	0.31567	0.609524	0.346688	0.746714	11.8 (0.54)	12.0 (0.43)	12.0 (0.49)	0.393624	0.635855	-	-	-	-	-	-	-	-	-	-	-	-
CD244	Q9BZW8	6.52 [6.33;6.76]	6.53 [6.31;6.77]	0.856762	0.917876	0.919897	0.972473	6.50 [6.27;6.77]	6.54 [6.33;6.73]	6.67 [6.58;6.76]	0.457128	0.718108	-	-	-	-	-	-	-	-	-	-	-	-
MCP.4	Q99616	9.60 (0.82)	9.58 (0.74)	0.874168	0.917876	0.994669	0.994669	9.42 (0.77)	9.74 (0.65)	9.68 (0.86)	0.461641	0.718108	-	-	-	-	-	-	-	-	-	-	-	-
CD5	P06127	5.56 [5.37;5.77]	5.50 [5.29;5.69]	0.19104	0.458497	0.0961614	0.367162	5.50 [5.33;5.69]	5.42 [5.22;5.66]	5.50 [5.24;5.70]	0.489211	0.747159	-	-	-	-	-	-	-	-	-	-	-	-
GZMH	P20718	5.20 (0.81)	5.00 (0.65)	0.245735	0.518547	0.200128	0.560358	4.92 (0.67)	5.08 (0.68)	5.05 (0.47)	0.505138	0.747481	-	-	-	-	-	-	-	-	-	-	-	-
VEGFC	P49767	3.81 [3.58;4.08]	3.80 [3.44;4.04]	0.761307	0.898117	0.923776	0.972473	3.82 [3.53;4.15]	3.82 [3.35;4.02]	3.47 [3.25;3.72]	0.513962	0.747481	-	-	-	-	-	-	-	-	-	-	-	-
Gal.9	O00182	9.00 (0.40)	8.94 (0.34)	0.487246	0.790984	0.486933	0.834461	8.89 (0.36)	8.98 (0.35)	9.06 (0.24)	0.516118	0.747481	-	-	-	-	-	-	-	-	-	-	-	-
TNFRSF21	O75509	9.26 [8.98;9.45]	9.12 [8.95;9.32]	0.229421	0.507142	0.285993	0.686384	9.06 [8.93;9.33]	9.12 [8.98;9.29]	9.26 [9.14;9.33]	0.535968	0.753904	-	-	-	-	-	-	-	-	-	-	-	-
VEGFR.2	P35968	8.08 (0.28)	8.01 (0.23)	0.299009	0.598018	0.266791	0.671143	7.99 (0.22)	8.01 (0.23)	8.09 (0.27)	0.538503	0.753904	-	-	-	-	-	-	-	-	-	-	-	-
MMP12	P39900	5.70 (0.69)	5.61 (0.53)	0.513313	0.790984	0.507461	0.834461	5.54 (0.61)	5.63 (0.43)	5.83 (0.54)	0.562028	0.77394	-	-	-	-	-	-	-	-	-	-	-	-
CCL17	Q92583	10.00 (0.96)	9.95 (0.69)	0.812582	0.898117	0.816777	0.952907	9.88 (0.63)	10.1 (0.70)	9.71 (0.87)	0.579982	0.785782	-	-	-	-	-	-	-	-	-	-	-	-
MCP.3	P80098	2.71 [2.39;3.77]	2.68 [2.34;3.20]	0.546425	0.819637	0.522087	0.834461	2.67 [2.25;3.16]	2.68 [2.54;3.00]	3.16 [2.34;4.01]	0.596489	0.795319	-	-	-	-	-	-	-	-	-	-	-	-
IL8	P10145	7.43 [6.97;7.69]	7.29 [7.04;7.68]	0.734622	0.898117	0.854563	0.956625	7.16 [6.96;7.65]	7.50 [7.13;7.69]	7.14 [7.10;7.58]	0.609401	0.799838	-	-	-	-	-	-	-	-	-	-	-	-
TNFSF14	O43557	6.82 (0.74)	6.61 (0.77)	0.224846	0.507142	0.271653	0.671143	6.66 (0.76)	6.56 (0.66)	6.58 (1.21)	0.641219	0.818426	-	-	-	-	-	-	-	-	-	-	-	-
IL18	Q14116	9.65 (0.41)	9.59 (0.53)	0.502798	0.790984	0.536439	0.834461	9.51 (0.53)	9.66 (0.57)	9.62 (0.28)	0.647731	0.818426	-	-	-	-	-	-	-	-	-	-	-	-
CX3CL1	P78423	7.05 (0.41)	7.01 (0.32)	0.676654	0.898117	0.684581	0.914648	6.97 (0.29)	7.03 (0.36)	7.14 (0.32)	0.652792	0.818426	-	-	-	-	-	-	-	-	-	-	-	-
CAIX	Q16790	4.94 (0.42)	4.85 (0.40)	0.319274	0.609524	0.295747	0.690077	4.83 (0.43)	4.84 (0.38)	4.94 (0.42)	0.703804	0.859103	-	-	-	-	-	-	-	-	-	-	-	-
TRAIL	P50591	8.87 (0.33)	8.84 (0.35)	0.734092	0.898117	0.69112	0.914648	8.80 (0.27)	8.85 (0.45)	8.97 (0.24)	0.705692	0.859103	-	-	-	-	-	-	-	-	-	-	-	-
IL12	P29459.P29460	7.27 (0.80)	7.21 (0.80)	0.748355	0.898117	0.768312	0.935094	7.11 (0.63)	7.30 (1.02)	7.36 (0.63)	0.750129	0.900154	-	-	-	-	-	-	-	-	-	-	-	-
IL4	P05112	0.24 [0.24;0.47]	0.24 [0.24;0.39]	0.44289	0.790984	0.532027	0.834461	0.24 [0.24;0.41]	0.24 [0.24;0.41]	0.24 [0.24;0.24]	0.767326	0.906364	-	-	-	-	-	-	-	-	-	-	-	-
MCP.2	P80075	8.76 [8.11;9.14]	8.78 [8.30;8.97]	0.741265	0.898117	0.918339	0.972473	8.78 [8.22;8.96]	8.74 [8.39;9.30]	8.80 [8.50;8.82]	0.776884	0.906364	-	-	-	-	-	-	-	-	-	-	-	-
IL6	P05231	3.64 [3.27;4.33]	3.55 [3.17;4.16]	0.808679	0.898117	0.696875	0.914648	3.42 [3.03;4.17]	3.57 [3.29;4.30]	3.66 [3.22;3.68]	0.814916	0.937712	-	-	-	-	-	-	-	-	-	-	-	-
ANG.1	Q15389	11.5 [11.4;11.7]	11.5 [11.3;11.7]	0.898411	0.931685	0.865518	0.956625	11.6 [11.4;11.7]	11.6 [11.1;11.7]	11.4 [11.3;11.5]	0.834899	0.93924	-	-	-	-	-	-	-	-	-	-	-	-
PDCD1	Q15116	3.99 [3.52;4.32]	3.80 [3.52;4.13]	0.500588	0.790984	0.447617	0.834461	3.77 [3.41;4.09]	3.77 [3.54;4.29]	3.96 [3.79;4.01]	0.838608	0.93924	-	-	-	-	-	-	-	-	-	-	-	-
ARG1	P05089	4.07 [3.81;4.45]	4.18 [3.14;4.67]	0.835045	0.910958	0.986384	0.994669	4.09 [2.60;5.03]	4.27 [3.69;4.64]	4.20 [3.97;5.04]	0.897619	0.97002	-	-	-	-	-	-	-	-	-	-	-	-
CCL3	P10147	6.77 [6.55;7.32]	6.73 [6.53;6.99]	0.517535	0.790984	0.372099	0.747805	6.75 [6.39;7.00]	6.73 [6.59;6.98]	6.71 [6.68;6.78]	0.909006	0.97002	-	-	-	-	-	-	-	-	-	-	-	-
IL12RB1	P42701	2.54 [2.47;2.74]	2.49 [2.25;2.78]	0.517535	0.790984	0.583336	0.844832	2.47 [2.24;2.80]	2.57 [2.20;2.76]	2.46 [2.36;2.69]	0.925855	0.97002	-	-	-	-	-	-	-	-	-	-	-	-
NCR1	O76036	3.74 (0.53)	3.71 (0.39)	0.805141	0.898117	0.830357	0.95548	3.68 (0.34)	3.75 (0.48)	3.74 (0.26)	0.930197	0.97002	-	-	-	-	-	-	-	-	-	-	-	-
LAP.TGF.beta.1	P01137	3.46 (0.36)	3.42 (0.36)	0.693555	0.898117	0.779245	0.935094	3.40 (0.39)	3.44 (0.30)	3.46 (0.47)	0.941043	0.97002	-	-	-	-	-	-	-	-	-	-	-	-
IFN.gamma	P01579	1.34 [0.93;1.48]	1.35 [0.93;1.44]	0.694139	0.898117	0.5038	0.834461	1.35 [0.93;1.44]	1.32 [0.93;1.45]	1.41 [1.16;1.43]	0.941904	0.97002	-	-	-	-	-	-	-	-	-	-	-	-
TWEAK	O43508	10.2 (0.35)	10.2 (0.36)	0.67812	0.898117	0.644585	0.902419	10.2 (0.33)	10.2 (0.38)	10.2 (0.44)	0.951622	0.97002	-	-	-	-	-	-	-	-	-	-	-	-
CASP.8	Q14790	4.82 (0.59)	4.78 (0.74)	0.80663	0.898117	0.852312	0.956625	4.77 (0.78)	4.76 (0.69)	4.91 (0.85)	0.958472	0.97002	-	-	-	-	-	-	-	-	-	-	-	-
HO.1	P09601	12.9 [12.6;12.9]	12.8 [12.5;13.1]	0.808679	0.898117	0.61842	0.880463	12.8 [12.4;13.0]	12.8 [12.6;13.1]	12.7 [12.5;13.2]	0.970659	0.970659	-	-	-	-	-	-	-	-	-	-	-	-
Supplementary Table 3A: Results proteomics analysis cohort I in serum.
This table shows the comparisons between Multiple Sclerosis (MS) and controls, and the comparisons across all diagnosis groups (controls, relapsing-remitting (RR), secondary progressive (SP) and primary progressive (PP) MS
Normalized protein expression (NpX) values are displayed for normally distributed variables as mean (standard deviation), tests used: Student’s t-test (MS vs controls) and ANOVA (across groups).
The other variables are displayed as median [Interquartile range], with the following tests used: Mann-Whitney U (MS vs controls) and Kruskall-Wallis test (across groups).
* FDR in the post hoc analyses are corrected for 122 tests (number of post-hoc tests (6) * number of FDR < 0.1 across groups (9) + total number proteins tested in the across groups comparison (68))
