# Supplementary material for: Potential biomarkers for multiple sclerosis stage from targeted proteomics and microRNA sequencing
Source: Brain Commun. 2024 Jun 13;6(4):fcae209. doi: 10.1093/braincomms/fcae209 (PMC11229703; doi:10.1093/braincomms/fcae209)
Supplement: fcae209_Supplementary_Data [file fcae209_supplementary_data.zip › Supplementary Table 1 Discriptives.xlsx]

## Sheet: Descriptives_cohort_I
A) Proteomics
	Controls	Relapsing-Remitting MS	Secondary Progressive MS	Primary Progressive MS
No. of samples*
Serum (n=90)	27	31	25	7
CSF (n=81)	23	25	25	8
Females No. (%)
Serum (n=90)	16 (59.3%)	17 (54.8%)	15 (60.0%)	2 (28.6%)
CSF (n=81)	13 (65.0%)	10 (52.6%)	12 (63.2%)	3 (37.5%)
Age at sample, years (SD)
Serum (n=90)	45.8 (12.5)	40.0 (10.5)	49.7 (7.49)	53.4 (6.16)
CSF (n=81)	45.5 (13.1)	39.5 (9.87)	48.1 (6.75)	54.4 (4.93)
*After exclusion of 3 serum samples in the quality control of the protein measurements performed by the Olink company.
Per individual, a maximum of one sample was included per sample type. Displayed as mean (SD), or median [Interquartile range], depending on distribution (normal vs not-normal).
B) microRNA sequencing
	Controls	Relapsing-remitting MS	Secondary Progressive MS	Primary Progressive MS
No. of samples*
Serum (n=75)	24	25	21	5
CSF (n=65)	23	19	16	7
Females No. (%)
Serum (n=75)	14 (58%)	13 (52%)	13 (61%)	1 (20%)
CSF (n=65)	16 (70%)	10 (53%)	9 (56%)	3 (43%)
Age at sample, years (SD)
Serum (n=75)	46 (13.3)	40 (10.3)	49 (8.1)	54 (5.8)
CSF (n=65)	43 (13.6)	39 (10.3)	49 (6.6)	52 (6.7)
Librarysize
Serum (n=75)	116500 [44539;271144]	243656 [121029;355436]	132676 [40889;258791]	1564375 [590830;1592739]
CSF (n=65)	8462 [5396;28690]	6281 [4441;24966]	12698 [4550;40640]	5753 [2831;24796]
Diversity
Serum (n=75)	324 (117)	337 (98.6)	311 (119)	555 (126)
CSF (n=65)	148 [116;212]	129 [105;214]	166 [112;240]	123 [91.0;152]
*After exclusion of samples in the different quality control steps according (see supplementary methods)
Per individual, a maximum of one sample was included per sample type. Displayed as mean (SD), or median [Interquartile range], depending on distribution (normal vs not-normal).

## Sheet: Descriptives_cohortII
A) Proteomics
	Relapsing-Remitting MS	Converters	Secondary Progressive MS	Primary Progressive MS
	n=26	n=12	n=30	n=25
No. of samples*
First timepoint	26	12	30	25
Intermediate timepoints	-	34	-	-
Last timepoint	26	12	-	-
Females No. (%)	15 (58%)	7 (58%)	22 (73%)	12 (48%)
Age at first sample, years	46 (8.0)	50 (8.0)	54 (9.8)	62 (10.5)
Duration of follow up, years	2.46 [1.54;2.85]	2.13 [1.75;2.52]	-	-
B) microRNA sequencing
	Relapsing-Remitting MS	Converters	Secondary Progressive MS	Primary Progressive MS
	n=19	n=12	n=30	n=24
No. of samples*
First timepoint	19	12	30	24
Intermediate timepoints	-	21	-	-
Last timepoint	19	12	-	-
Females No. (%)	12 (63%)	7 (58%)	22 (73%)	12 (50%)
Age at first sample, years	49 (5.3)	50 (8.0)	54 (9.8)	63 (10.2)
Duration of follow up, years	2.38 [1.32;2.54]	2.13 [1.75;2.52]	-	-
Librarysize	1077227 (489929)	1138390 (514710)	1142970 (516004)	1077793 (485683)
Diversity	574 [507;606]	567 [498;628]	567 [511;613]	564 [498;610]
*After quality control (See supplementary methods)
Displayed as mean (SD), or median [Interquartile range], depending on distribution (normal vs not-normal).

## Sheet: Medication_use_cohort_II
Medication use in cohort II
	Converters (n=12).
No DMD*:	4
1st line therapy
Interferonbeta	2
glatiramer	1
teriflunomide	1
dimethylfumarate	3
2nd line therapy
fingolimod	1
	RR-MS (n=26).
No DMD:	5
1stline therapy
interferon beta	8
glatiramer	2
dimethylfumarate	3
2nd line therapy
natalizumab	2
Unknown	6
	SP-MS (n=30).
No DMD	28
1st line therapy
interferon beta	2
	PP-MS (n=25)
No DMD	25
* DMD: Disease modifying drugs
