# Supplementary material for: Potential biomarkers for multiple sclerosis stage from targeted proteomics and microRNA sequencing
Source: Brain Commun. 2024 Jun 13;6(4):fcae209. doi: 10.1093/braincomms/fcae209 (PMC11229703; doi:10.1093/braincomms/fcae209)
Supplement: fcae209_Supplementary_Data [file fcae209_supplementary_data.zip › Supplementary Table 2 Proteins Overview.xlsx]

## Sheet: Supplementary table_2
					Cohort I	Cohort I	Cohort I	Cohort I	Cohort I	Cohort I	Cohort II	Cohort II	Briding samples
Protein	Uniprot ID	Limit of detection (NpX)	Lower limit of detection (pg/mL)	Upper limit of detection (pg/mL)	Detectable in serum (% of 90 samples)	Serum (n=90) NpX values*	Detectable in CSF (% of samples)	CSF (n=81) NpX values*	Pearsons correlation coefficient (CSF vs serum)	Pearsons adjusted P-value (CSF vs serum)	Detectable in serum (% of 165 samples)	Serum (n=165) NpX values*+	Pearson's correlation coefficient (bridging samples run 1 vs run 2)
MIC.A.B	Q29983.Q29980	0.67949	30	15625	98.8889	5.49 [4.85;5.98]	93.8272	3.65 [2.99;3.99]	0.901595	3.01858e-24	93.3333	4.51 [3.87;4.87]	0.99
CD244	Q9BZW8	0.79523	1.9	31250	100	6.53 [6.31;6.77]	95.0617	1.37 [1.08;1.59]	0.583393	4.87975e-06	100	5.85 [5.66;6.08]	0.84
CXCL9	Q07325	1.22374	1.9	31250	100	7.69 [7.37;8.27]	100	3.91 [3.35;4.53]	0.532757	5.55277e-05	100	6.67 [6.27;7.21]	0.98
CD8A	P01732	1.34358	NA	NA	100	10.8 [10.3;11.1]	100	5.90 [5.48;6.52]	0.422789	0.00502619	100	8.65 (0.57)	0.96
MMP12	P39900	-0.40492	30	250000	100	5.53 [5.22;6.04]	100	0.51 [0.17;0.81]	0.400286	0.00890103	100	6.71 (0.71)	0.95
ANG.1	Q15389	1.23563	122	500000	100	11.5 [11.3;11.7]	100	3.12 [2.84;3.38]	-0.343432	0.0437902	100	10.5 [10.1;10.7]	0.97
CAIX	Q16790	0.41488	15	62500	100	4.87 [4.65;5.10]	100	5.17 [4.60;5.44]	0.329622	0.0551656	100	4.57 [4.33;4.87]	0.96
IL18	Q14116	0.98934	0.9	62500	100	9.68 [9.27;9.88]	100	2.74 [2.50;3.24]	0.322298	0.058801	100	8.01 [7.66;8.35]	0.97
MCP.2	P80075	1.21444	1.9	3906	100	8.77 [8.24;8.98]	100	3.96 [3.44;4.45]	0.312097	0.0682749	100	8.35 [7.92;8.81]	0.98
Gal.9	O00182	1.75354	3.8	3906	100	8.94 [8.70;9.19]	100	7.13 [6.81;7.43]	0.223507	0.332692	100	7.82 (0.35)	0.94
CXCL13	O43927	0.83372	30	15625	100	9.43 [9.10;9.66]	100	4.19 [3.68;5.78]	-0.235374	0.332692	100	7.96 [7.74;8.33]	0.96
TIE2	Q02763	1.84399	244	1000000	100	8.73 [8.55;8.88]	100	3.17 [2.97;3.39]	0.217585	0.332692	100	7.26 [7.12;7.42]	0.79
ADGRG1	Q9Y653	0.85777	1953	500000	100	1.75 [1.57;1.94]	100	2.36 [1.98;2.68]	0.216929	0.332692	27.8788	1.50 [1.29;1.85]	0.2
KLRD1	Q13241	1.30057	3.8	31250	100	6.43 [6.06;6.77]	93.8272	1.74 [1.52;2.05]	0.219245	0.332692	100	5.59 (0.45)	0.96
TNFRSF4	P43489	2.1498	3.8	31250	100	4.45 [4.20;4.71]	91.358	2.58 [2.35;2.78]	-0.221424	0.332692	100	5.26 (0.37)	0.91
GZMA	P12544	-0.32311	30	62500	100	6.20 [5.99;6.40]	100	4.37 [4.04;4.96]	0.212613	0.337619	100	6.27 [5.96;6.59]	0.97
MMP7	P09237	1.56783	7.6	31250	100	12.0 [11.8;12.2]	100	6.04 [5.47;6.94]	0.191781	0.387872	100	11.7 [11.5;12.0]	0.96
Gal.1	P09382	1.37097	244	125000	100	7.50 [7.34;7.63]	100	5.02 [4.57;5.31]	-0.189042	0.387872	100	6.63 [6.49;6.80]	0.9
VEGFR.2	P35968	-0.13969	7.6	31250	100	8.04 [7.89;8.19]	100	3.69 [3.40;4.03]	-0.194536	0.387872	100	7.81 [7.67;7.96]	0.92
CRTAM	O95727	0.65807	30	125000	100	5.32 [5.01;5.61]	55.5556	0.69 [0.47;0.96]	0.19105	0.387872	100	4.65 [4.39;5.10]	0.95
EGF	P01133	1.16987	0.9	3906	100	10.6 [9.83;11.3]	38.2716	0.83 [0.83;1.28]	-0.191774	0.387872	100	10.4 [8.38;11.2]	0.99
HGF	P14210	0.89548	3.8	31250	100	9.35 [9.11;9.74]	100	7.82 [7.63;8.07]	-0.183457	0.390918	100	8.94 (0.45)	0.97
CCL23	P55773	1.3342	30	31250	100	11.5 [11.2;11.8]	100	3.59 [3.28;3.90]	0.183037	0.390918	100	9.65 (0.46)	0.94
CD70	P32970	0.48774	122	62500	100	4.42 [4.07;4.86]	46.9136	0.34 [0.34;0.59]	-0.177326	0.410652	100	3.58 [3.26;4.04]	0.99
IL7	P13232	1.3643	1.9	15625	100	7.10 [6.73;7.39]	100	2.27 [2.03;2.51]	0.171949	0.412511	100	5.03 (0.58)	0.94
CASP.8	Q14790	0.93613	3.8	62500	100	4.66 [4.26;5.33]	96.2963	1.87 [1.51;2.06]	0.172929	0.412511	100	3.28 [2.91;3.55]	0.96
DCN	P07585	0.97028	488	31250	100	5.53 (0.20)	100	6.03 (0.17)	0.156969	0.497973	100	3.95 (0.17)	0.83
CXCL11	O14625	1.3545	30	31250	100	7.13 [6.64;8.00]	100	2.88 [2.41;3.39]	0.143818	0.55904	100	8.07 [7.57;8.63]	0.97
HO.1	P09601	2.47156	15	31250	100	12.8 [12.5;13.0]	93.8272	3.34 [3.02;3.74]	0.146033	0.55904	100	10.6 [10.4;10.8]	0.99
IL12RB1	P42701	1.22863	30	125000	100	2.54 [2.33;2.77]	56.7901	1.30 [0.87;1.46]	0.138521	0.581022	26.0606	1.46 [1.22;1.66]	0.28
MCP.4	Q99616	1.06787	7.6	7812	100	9.57 [9.09;10.1]	100	1.71 [1.53;2.06]	0.126059	0.662491	100	9.75 (0.60)	0.99
TRAIL	P50591	0.36704	7.6	31250	100	8.86 [8.65;9.01]	100	2.10 [1.92;2.24]	0.116503	0.723413	100	8.12 [7.97;8.33]	0.92
IL12	P29459.P29460	0.32579	3.8	31250	100	7.15 [6.78;7.59]	100	2.53 [2.22;3.73]	0.112803	0.733758	100	6.62 (0.70)	0.97
ADA	P00813	-0.1219	244	1000000	100	3.66 (0.38)	100	3.04 (0.59)	0.0984505	0.773094	100	4.51 [4.30;4.72]	0.92
CD4	P01730	-0.62517	244	1000000	100	1.72 [1.53;1.85]	100	-0.06 [-0.16;0.11]	-0.0986883	0.773094	100	3.44 [3.29;3.56]	0.35
CD5	P06127	0.25333	2.9	31250	100	5.51 [5.31;5.73]	100	1.66 [1.10;2.18]	0.10015	0.773094	100	4.92 [4.70;5.12]	0.98
CSF.1	P09603	0.11105	0.2	7812	100	9.08 [8.95;9.29]	100	7.76 [7.55;8.06]	-0.0961281	0.773094	100	9.31 [9.21;9.46]	0.93
ANGPT2	O15123	0.37762	488	1000000	100	6.31 [6.04;6.73]	100	3.11 [2.83;3.48]	-0.103957	0.773094	100	5.00 [4.77;5.29]	0.98
ICOSLG	O75144	1.22335	61	62500	100	6.50 [6.29;6.73]	100	6.59 [5.98;6.98]	0.091348	0.77469	100	5.54 [5.39;5.63]	0.96
CD40	P25942	1.10959	0.1	7812	100	11.8 [11.5;12.0]	100	9.11 [8.88;9.42]	0.0892987	0.77469	100	9.33 [9.01;9.68]	0.92
FASLG	P48023	1.05192	0.5	31250	100	6.88 [6.59;7.30]	100	3.55 [3.30;3.98]	0.0862672	0.77469	100	5.97 [5.71;6.24]	0.98
PGF	P49763	1.91519	0.9	7812	100	8.69 [8.50;8.94]	100	8.58 [8.28;8.86]	0.082325	0.77469	100	6.89 [6.75;7.05]	0.86
PTN	P21246	0.18155	488	62500	100	2.03 [1.55;2.54]	100	8.47 [8.38;8.55]	-0.0832373	0.77469	67.2727	1.13 [0.49;1.72]	0.87
GZMB	P10144	0.9032	1.9	15625	100	4.07 [3.82;4.49]	55.5556	0.93 [0.64;1.08]	0.0857983	0.77469	100	5.72 [5.13;6.44]	0.88
CX3CL1	P78423	0.21051	30	15625	100	7.04 [6.76;7.24]	100	3.77 [3.40;4.03]	0.0782187	0.790197	100	6.65 [6.45;6.87]	0.95
CXCL5	P42830	1.42404	7.6	15625	100	13.0 [12.4;13.7]	100	4.77 [4.34;5.05]	0.0729599	0.797664	100	11.3 [10.5;11.8]	0.98
TNFRSF9	Q07011	0.87559	0.9	31250	100	6.21 [5.99;6.52]	100	2.39 [2.11;2.82]	0.0750684	0.797664	100	5.73 (0.38)	0.99
TWEAK	O43508	0.69479	30	1000000	100	10.2 (0.35)	100	10.2 (0.47)	-0.0468837	0.914937	100	8.83 (0.29)	0.92
TNFSF14	O43557	1.5218	15	31250	100	6.70 [6.23;7.14]	100	2.31 [2.05;2.59]	-0.0278343	0.914937	100	6.13 [5.10;6.70]	0.97
TNFRSF21	O75509	1.87383	30	62500	100	9.16 [8.96;9.35]	100	10.6 [10.4;10.7]	-0.0510041	0.914937	100	7.44 (0.21)	0.94
PDGF.subunit.B	P01127	2.04276	15	31250	100	12.9 [12.8;13.0]	100	3.11 [2.94;3.35]	0.0325516	0.914937	100	10.7 [10.6;10.7]	0.62
CXCL10	P02778	-0.26099	30	31250	100	8.18 [7.72;8.82]	100	8.41 [7.63;9.20]	0.0348214	0.914937	100	9.19 [8.72;9.73]	0.97
CXCL1	P09341	2.24841	7.6	31250	100	10.9 [10.6;11.3]	100	6.84 [6.57;7.39]	-0.0266828	0.914937	100	8.57 (0.56)	0.97
IL8	P10145	2.26394	0.5	3906	100	7.36 [7.01;7.69]	100	8.43 [8.16;8.85]	-0.0338056	0.914937	100	6.46 [5.92;7.04]	0.82
CCL3	P10147	0.59856	0.5	7812	100	6.74 [6.54;7.04]	100	4.33 [3.89;4.83]	-0.0286009	0.914937	100	6.03 [5.55;6.52]	0.96
MCP.1	P13500	0.94494	0.5	3906	100	11.9 [11.5;12.2]	100	11.7 [11.5;12.1]	0.0256625	0.914937	100	11.2 [10.9;11.6]	0.96
VEGFA	P15692	1.46355	3.8	15625	100	9.81 [9.43;10.2]	100	8.17 [7.80;8.63]	-0.0359364	0.914937	100	8.31 [7.83;8.86]	0.98
CD83	Q01151	0.8235	2.8	31250	100	3.40 [3.19;3.64]	100	4.91 [4.58;5.20]	-0.0439334	0.914937	100	2.79 (0.32)	0.83
CCL17	Q92583	0.46297	1.9	3906	100	10.0 [9.34;10.5]	100	2.02 [1.67;2.54]	0.0326962	0.914937	100	10.1 (0.90)	0.99
CCL19	Q99731	1.16211	122	62500	100	10.3 (0.95)	100	8.89 (1.03)	0.0469707	0.914937	100	8.94 [8.46;9.30]	0.98
PD.L1	Q9NZQ7	1.67043	7.6	250000	100	5.45 [5.21;5.66]	100	4.93 [4.59;5.36]	0.0332701	0.914937	100	4.85 (0.32)	0.56
PD.L2	Q9BQ51	0.49754	244	250000	100	3.19 [2.99;3.42]	50.6173	0.50 [0.35;0.67]	0.0388554	0.914937	98.7879	1.80 [1.64;1.93]	0.9
TNFRSF12A	Q9NP84	1.64283	244	1000000	100	6.69 [6.35;6.93]	100	4.77 [4.51;5.16]	-0.0171434	0.959349	100	4.22 (0.36)	0.96
CCL4	P13236	1.45783	7.6	62500	100	8.87 [8.44;9.08]	100	5.02 [4.70;5.44]	-0.0102545	0.963258	100	7.02 [6.65;7.48]	0.96
CD27	P26842	1.4575	7.6	62500	100	8.46 [8.27;8.79]	100	5.90 [4.57;6.91]	-0.0140388	0.963258	100	7.61 (0.35)	0.98
CCL20	P78556	1.25451	15	15625	100	5.71 [5.26;6.46]	41.9753	0.89 [0.89;1.39]	-0.0100118	0.963258	100	5.83 [5.34;6.52]	0.97
IL6	P05231	1.4882	0.9	31250	100	3.56 [3.19;4.32]	100	3.44 [3.13;4.00]	-0.00409307	0.984084	64.2424	1.79 [1.40;2.08]	0.9
CD28	P10747	2.07308	61	62500	96.6667	2.37 [2.20;2.52]	46.9136	1.47 [1.47;2.22]	0.00244622	0.984084	1.81818	-	-0.5
GZMH	P20718	1.74658	30	62500	100	5.03 [4.70;5.38]	23.4568	-	-	-	100	4.63 [4.11;5.05]	0.98
CD40.L	P29965	1.22709	7.6	15625	100	8.95 [8.30;9.78]	23.4568	-	-	-	100	7.73 [6.05;8.67]	0.98
VEGFC	P49767	-0.34786	488	250000	100	3.81 [3.45;4.05]	14.8148	-	-	-	-	-	-
LAP.TGF.beta.1	P01137	0.87536	1953	250000	100	3.43 [3.16;3.66]	13.5802	-	-	-	100	9.15 (0.47)	0.86
MCP.3	P80098	1.1253	30	125000	98.8889	2.69 [2.36;3.28]	12.3457	-	-	-	95.1515	2.27 [1.89;2.59]	0.81
IL10	P22301	1.92193	15	1000000	100	3.61 [3.43;4.04]	11.1111	-	-	-	100	2.80 [2.60;3.09]	0.94
LAMP3	Q9UQV4	1.71658	30	62500	100	5.70 [5.18;6.34]	11.1111	-	-	-	100	4.75 [4.45;5.39]	0.98
PDCD1	Q15116	1.57992	7.6	125000	100	3.84 [3.52;4.18]	6.17284	-	-	-	100	4.19 [3.95;4.48]	0.95
NCR1	O76036	0.35585	7.6	31250	100	3.72 [3.38;4.04]	6.17284	-	-	-	100	3.28 (0.33)	0.84
NOS3	P29474	0.50589	976	1000000	97.7778	1.50 [1.19;1.71]	4.93827	-	-	-	3.0303	-	0.66
IFN.gamma***	P01579	1.31474	244	125000	54.4444	1.35 [0.93;1.45]	16.0494	-	-	-	100	5.53 [5.10;6.15]	0.31
CXCL12	P48061	1.84945	7812	62500	92.2222	2.14 [1.97;2.27]	3.7037	-	-	-	3.0303	-	0.13
FGF2	P09038	0.95485	30	250000	75.5556	1.17 [0.96;1.51]	4.93827	-	-	-	40.6061	0.51 [0.27;0.94]	0.94
ARG1	P05089	3.68018	244	31250	76.6667	4.13 [3.69;4.65]	0	-	-	-	4.24242	-	0.97
IL5	P05113	1.56405	7.6	62500	62.2222	1.80 [1.11;3.09]	0	-	-	-	14.5455	-	0.97
IL4	P05112	0.34487	7.6	62500	31.1111	0.24 [0.24;0.42]	4.93827	-	-	-	10.303	-	-0.27
IL33	O95760	1.4133	244	62500	1.11111	-	16.0494	-	-	-	0	-	-0.25
IFN.beta	P01574	1.00614	30	31250	22.2222	-	6.17284	-	-	-	-	-	-
IL2	P60568	0.92799	122	500000	7.77778	-	3.7037	-	-	-	0	-	-0.078
TNF.alpha***	P01375	1.93339	3.8	15625	14.4444	-	0	-	-	-	99.3939	2.40 [2.09;2.73]	-
IL13	P35225	1.42208	244	125000	10	-	0	-	-	-	1.21212	-	0.78
IL.21	Q9HBE4	1.59323	976	125000	1.11111	-	0	-	-	-	-	-	-
IL.35	Q14213.P29459	0.86645	1953	1000000	2.22222	-	0	-	-	-	-	-	-
IL.1.alpha	P01583	1.36516	NA	NA	0	-	0	-	-	-	0	-	-
Interleukin-15 (IL15)**	P40933	2.57551	30.5	250000	-	-	-	-	-	-	100	4.10 [3.91;4.24]	-
Killer cell immunoglobulin-like receptor 3DL1 (KIR3DL1)**	P43629	1.32116	7.6	62500	-	-	-	-	-	-	55.7576	1.42 [0.96;1.96]	-
Lymphocyte activation gene 3 protein (LAG3)**	P18627	1.33273	1953	1000000	-	-	-	-	-	-	99.3939	2.13 [1.94;2.39]	-
Mucin-16 (MUC-16)**	Q8WXI7	0.27326	NA	NA	-	-	-	-	-	-	92.1212	1.04 (0.53)	-
Supplementary Table S2 - Protein levels differ between cerebrospinal fluid (CSF) and serum samples in Cohort I (cross-sectional case-control cohort)
Protein that were detected in less than 25% of samples (per cohort and per sample type) were excluded from further analyses.
*Displayed as median [interquartile range] or mean (standard error) depending on normality of data.
** New analytes added in updated immuno-oncology panel (see reference 2).
*** Probe adjusted in the updated immuno-oncology panel. New lower limits of detection: IFN-gamma (0.24) and TNF-alpha (7.63); and upper limits of detection: IFN-gamma (15625) and TNF-alpha (31250).
+ Values displayed in this column are uncorrected values (not corrected for briding samples)
References:
1: panel version 1: Olink Proteomics. Immuno-Oncology – Validation Data v2.0. 2018; 1048, v2.0, 2018-02–13
2: updated Immuno-oncology panel: Olink Proteomics. Immuno-Oncology – Validation Data 1048, v2.1, 2019-06-13
