# Supplementary material for: Potential biomarkers for multiple sclerosis stage from targeted proteomics and microRNA sequencing
Source: Brain Commun. 2024 Jun 13;6(4):fcae209. doi: 10.1093/braincomms/fcae209 (PMC11229703; doi:10.1093/braincomms/fcae209)
Supplement: fcae209_Supplementary_Data [file fcae209_supplementary_data.zip › Supplementary Table 4 Proteomics Combined Cohorts.xlsx]

## Sheet: Contents
Supplementary Table 4A	Results comparing the controls (cohort I) to relapsing-remitting MS in cohort I and to relapsing-remitting MS in cohort II.
Supplementary Table 4B	Results of the meta-analysis Relapsing-Remitting vs Secondary Progressive MS (cohort I + II) in serum.

## Sheet: Supplementary Table_4A
		Controls (cohort I) versus relapsing-remitting (cohort I)						Controls (cohort I) versus relapsing-remitting (cohort II)
protein	uniprot ID	Estimate	Standard error	lower_ci	upper_ci	p-value	FDR	Estimate	Standard error	lower_ci	upper_ci	p-value	FDR
TIE2	Q02763	-0.3103	0.0665311	-0.443687	-0.176914	2.07972e-05	0.0014766	-0.313731	0.0639239	-0.442191	-0.185271	1.06028e-05	0.000250932
MMP7	P09237	-0.17376	0.0899592	-0.354118	0.00659696	0.0586706	0.277707	-0.202356	0.0895977	-0.382409	-0.0223022	0.0284014	0.144036
PTN	P21246	-0.458155	0.1741	-0.807204	-0.109106	0.0110559	0.140294	-0.576077	0.264876	-1.10837	-0.0437886	0.0344937	0.16327
CD70	P32970	-0.285534	0.154358	-0.595004	0.0239347	0.0698148	0.309803	-0.293128	0.139557	-0.573578	-0.0126776	0.0408617	0.181324
CD40	P25942	-0.168705	0.0932069	-0.355574	0.0181634	0.0758607	0.31683	-0.173477	0.0867186	-0.347745	0.000790267	0.0510076	0.201197
HGF	P14210	-0.250608	0.114845	-0.480858	-0.0203577	0.0334691	0.25899	-0.219619	0.116615	-0.453965	0.014727	0.0656038	0.233219
PGF	P49763	-0.19421	0.066073	-0.326679	-0.0617418	0.00483156	0.0857602	-0.120233	0.0646625	-0.250178	0.00971075	0.0689802	0.233219
CXCL13	O43927	-0.395864	0.151984	-0.700575	-0.0911538	0.0118558	0.140294	-0.300014	0.174298	-0.650278	0.0502512	0.0915109	0.2619
KLRD1	Q13241	-0.397748	0.135319	-0.669047	-0.12645	0.00483145	0.0857602	-0.199306	0.129269	-0.459082	0.0604689	0.129557	0.328518
CD27	P26842	-0.193986	0.0941382	-0.382722	-0.00525039	0.0441669	0.25899	-0.153657	0.102325	-0.359287	0.0519736	0.139605	0.341791
VEGFA	P15692	-0.279979	0.138002	-0.556656	-0.00330207	0.0474207	0.25899	-0.226197	0.155584	-0.538856	0.0864612	0.152362	0.350192
CD8A	P01732	-0.347891	0.169607	-0.687933	-0.00784977	0.0451158	0.25899	-0.209491	0.146526	-0.503946	0.0849644	0.159144	0.350931
CSF.1	P09603	-0.214185	0.066773	-0.348057	-0.0803131	0.00225142	0.0799252	-0.052763	0.0626963	-0.178756	0.07323	0.404121	0.683156
TNFRSF9	Q07011	-0.230096	0.133719	-0.498186	0.0379942	0.0910231	0.340139	-0.115307	0.143857	-0.404399	0.173784	0.426689	0.702364
TNFRSF4	P43489	-0.205082	0.0913179	-0.388163	-0.0220003	0.0288309	0.25899	-0.0763358	0.0982107	-0.273698	0.121026	0.440738	0.702364
IL10	P22301	-0.262138	0.119593	-0.501908	-0.0223688	0.0327165	0.25899	-0.130727	0.214384	-0.561548	0.300093	0.544824	0.771645
DCN	P07585	-0.0858045	0.0493888	-0.184823	0.0132141	0.0880305	0.340139	-0.0282184	0.0475252	-0.123724	0.067287	0.555405	0.771645
CD83	Q01151	-0.178676	0.0872323	-0.353566	-0.00378552	0.0454078	0.25899	-0.023965	0.0940579	-0.212981	0.165051	0.799952	0.946609
GZMA	P12544	-0.205468	0.103512	-0.412998	0.00206218	0.0522388	0.264926	0.0228629	0.144096	-0.266708	0.312434	0.874585	0.970243
LAP.TGF.beta.1	P01137	-0.0771703	0.102718	-0.283108	0.128767	0.455744	0.719064	-1.15675	0.101978	-1.36168	-0.95182	2.60553e-15	1.84993e-13
GZMB	P10144	-0.197045	0.151322	-0.500426	0.106336	0.198388	0.523722	1.48521	0.243208	0.996461	1.97395	1.60224e-07	5.68795e-06
CASP.8	Q14790	0.0381781	0.187589	-0.337914	0.41427	0.839493	0.928618	-0.5725	0.141764	-0.857385	-0.287616	0.000188886	0.00335272
CRTAM	O95727	-0.177676	0.140888	-0.46014	0.104788	0.21269	0.53932	-0.532482	0.161153	-0.85633	-0.208634	0.0017853	0.0249224
TWEAK	O43508	-0.0405271	0.0921007	-0.225178	0.144124	0.661671	0.865635	-0.253796	0.0781588	-0.410862	-0.0967302	0.00210611	0.0249224
FGF2	P09038	-0.107696	0.117972	-0.344216	0.128824	0.365358	0.64851	-0.261623	0.0884829	-0.439436	-0.0838097	0.00477199	0.0484016
MCP.3	P80098	-0.0957504	0.283441	-0.664015	0.472514	0.736813	0.886673	-0.571034	0.202702	-0.978378	-0.16369	0.00696622	0.0618252
CXCL11	O14625	-0.293687	0.282821	-0.860708	0.273335	0.303702	0.615462	0.813921	0.300574	0.209894	1.41795	0.00929796	0.0733505
GZMH	P20718	-0.223866	0.20033	-0.625502	0.177771	0.268733	0.600052	0.629995	0.238579	0.150553	1.10944	0.0110713	0.0786065
ICOSLG	O75144	-0.0164995	0.118068	-0.253212	0.220213	0.889381	0.928618	-0.200223	0.0809652	-0.362929	-0.0375174	0.0169167	0.103445
IL6	P05231	-0.24608	0.261685	-0.770727	0.278568	0.351218	0.639396	-0.563643	0.229157	-1.02415	-0.103135	0.0174837	0.103445
EGF	P01133	-0.166085	0.302039	-0.771637	0.439468	0.584671	0.801435	-0.852419	0.365185	-1.58629	-0.118553	0.0237284	0.129594
IL8	P10145	-0.111511	0.16599	-0.4443	0.221279	0.50458	0.751163	-0.351623	0.17393	-0.701149	-0.00209695	0.0486935	0.201197
PDCD1	Q15116	-0.231437	0.24255	-0.717721	0.254847	0.344243	0.639396	-0.351762	0.189003	-0.731577	0.0280529	0.068728	0.233219
Gal.1	P09382	-0.0849849	0.0625951	-0.210481	0.0405108	0.180208	0.523722	-0.109477	0.0632258	-0.236534	0.0175804	0.0896518	0.2619
CD40.L	P29965	-0.279212	0.273616	-0.827779	0.269356	0.312065	0.615462	-0.675644	0.390242	-1.45987	0.108578	0.0896831	0.2619
ANG.1	Q15389	-0.00288495	0.0783768	-0.160021	0.154251	0.970773	0.9794	-0.168441	0.0991883	-0.367767	0.0308856	0.0958143	0.2619
Gal.9	O00182	-0.0813657	0.103108	-0.288084	0.125353	0.433485	0.699487	0.190482	0.1122	-0.0349919	0.415955	0.095907	0.2619
TRAIL	P50591	-0.0600139	0.0820056	-0.224425	0.104398	0.467439	0.721482	0.133199	0.0816143	-0.0308112	0.297209	0.109079	0.286838
CCL4	P13236	-0.173462	0.130712	-0.435525	0.0886002	0.190075	0.523722	-0.240688	0.165773	-0.573822	0.0924465	0.152901	0.350192
CD244	Q9BZW8	-0.0382594	0.0970428	-0.232818	0.1563	0.694947	0.865635	-0.124365	0.08783	-0.300866	0.052136	0.163109	0.350931
IL7	P13232	-0.0694578	0.162826	-0.395905	0.256989	0.671384	0.865635	-0.211511	0.159042	-0.531118	0.108095	0.189705	0.396149
CD5	P06127	-0.116844	0.116992	-0.351399	0.11771	0.322376	0.618614	-0.129024	0.120303	-0.370782	0.112734	0.288753	0.585757
TNFSF14	O43557	-0.132967	0.20497	-0.543907	0.277972	0.51927	0.752412	-0.228527	0.233344	-0.697448	0.240395	0.332214	0.635146
ANGPT2	O15123	-0.195734	0.138735	-0.473882	0.0824131	0.164025	0.523722	-0.131449	0.135137	-0.403017	0.140118	0.335473	0.635146
CXCL1	P09341	-0.2667	0.167669	-0.602855	0.0694558	0.11753	0.417231	-0.184001	0.190935	-0.5677	0.199698	0.339937	0.635146
CCL20	P78556	-0.284658	0.336284	-0.958867	0.389551	0.401021	0.69445	0.313937	0.336661	-0.36261	0.990483	0.35565	0.647466
VEGFR.2	P35968	-0.0945958	0.0684565	-0.231843	0.0426512	0.172712	0.523722	-0.0614821	0.0688467	-0.199835	0.0768705	0.376207	0.667767
CXCL5	P42830	0.00555316	0.214071	-0.423634	0.43474	0.9794	0.9794	-0.223587	0.258316	-0.742693	0.295519	0.390952	0.677014
CXCL10	P02778	-0.340589	0.278382	-0.898711	0.217534	0.226469	0.540655	0.222531	0.289107	-0.35845	0.803513	0.44516	0.702364
CXCL9	Q07325	0.0538334	0.233716	-0.414738	0.522405	0.8187	0.922662	0.152468	0.223813	-0.2973	0.602237	0.498932	0.770091
TNFRSF21	O75509	-0.0566271	0.071164	-0.199302	0.0860482	0.429675	0.699487	-0.0392188	0.0644749	-0.168786	0.0903484	0.545811	0.771645
CAIX	Q16790	-0.0435147	0.107568	-0.259176	0.172146	0.68742	0.865635	-0.0715096	0.121844	-0.316365	0.173346	0.55997	0.771645
MIC.A.B	Q29983.Q29980	-0.0661077	0.354548	-0.776933	0.644717	0.852786	0.928618	-0.23384	0.403084	-1.04387	0.576187	0.564487	0.771645
MCP.2	P80075	-0.0256121	0.16185	-0.350101	0.298877	0.874853	0.928618	0.111477	0.192487	-0.275341	0.498294	0.565148	0.771645
CCL17	Q92583	0.00975458	0.209325	-0.409917	0.429426	0.963004	0.9794	-0.132284	0.259633	-0.654036	0.389467	0.612685	0.820766
IL12	P29459.P29460	-0.230957	0.18959	-0.611062	0.149147	0.228446	0.540655	0.106013	0.229089	-0.354358	0.566384	0.645587	0.833484
CCL3	P10147	-0.111059	0.16659	-0.445052	0.222934	0.507828	0.751163	-0.101877	0.2202	-0.544385	0.34063	0.645656	0.833484
MCP.4	Q99616	0.0279004	0.187193	-0.347398	0.403199	0.882072	0.928618	-0.0795883	0.190454	-0.46232	0.303144	0.677856	0.859424
NCR1	O76036	-0.0336752	0.119817	-0.273895	0.206544	0.779743	0.900995	0.0484189	0.12362	-0.200006	0.296843	0.696997	0.867137
MCP.1	P13500	-0.106569	0.134161	-0.375546	0.162407	0.430476	0.699487	-0.0505926	0.13447	-0.320821	0.219636	0.708365	0.867137
HO.1	P09601	-0.162777	0.147658	-0.458813	0.133258	0.275178	0.600052	-0.0294747	0.10184	-0.23413	0.175181	0.773481	0.930799
CCL19	Q99731	-0.376053	0.252227	-0.881738	0.129632	0.141798	0.479414	-0.0568147	0.252818	-0.564872	0.451242	0.823127	0.94942
TNFRSF12A	Q9NP84	-0.0621584	0.113737	-0.290187	0.165871	0.586967	0.801435	0.023571	0.108597	-0.194664	0.241806	0.829071	0.94942
MMP12	P39900	-0.0482459	0.166324	-0.381706	0.285214	0.772873	0.900995	0.0363704	0.201256	-0.368068	0.440809	0.857335	0.966203
LAMP3	Q9UQV4	-0.280975	0.216154	-0.714338	0.152387	0.199162	0.523722	0.0316269	0.23367	-0.43795	0.501204	0.892891	0.975311
PD.L2	Q9BQ51	-0.0594367	0.123199	-0.306436	0.187562	0.63144	0.845891	-0.00789164	0.0745689	-0.157743	0.14196	0.916149	0.985554
FASLG	P48023	0.0410232	0.11917	-0.197898	0.279944	0.732001	0.886673	0.009425	0.126824	-0.245437	0.264287	0.941062	0.996464
CCL23	P55773	-0.141756	0.129599	-0.401586	0.118075	0.278897	0.600052	0.00656766	0.114168	-0.222861	0.235996	0.95436	0.996464
ADA	P00813	-0.0608644	0.110695	-0.282795	0.161066	0.584698	0.801435	0.00272343	0.0932714	-0.184712	0.190159	0.976824	0.997027
CX3CL1	P78423	-0.0249747	0.0918739	-0.209171	0.159221	0.786784	0.900995	0.0010376	0.105753	-0.211482	0.213557	0.992211	0.997027
IL18	Q14116	-0.13756	0.132649	-0.403506	0.128386	0.304349	0.615462	-0.000535642	0.143027	-0.287958	0.286887	0.997027	0.997027
Supplementary Table 4A: Proteomics results comparing the controls (cohort I) to relapsing-remitting MS in cohort I and to relapsing-remitting MS in cohort II
The protein values (normalized protein expression) were corrected first for the bridging samples (see supplementary methods).
All results shown in this table are corrected for age and sex.
A positive estimate indicates that the protein values are higher in relapsing remitting MS than controls.

## Sheet: Supplementary Table_4B
		Cohort I	Cohort I	Cohort I	Cohort I	Cohort I	Cohort I	Cohort II	Cohort II	Cohort II	Cohort II	Cohort II	Cohort II	Meta-analysis	Meta-analysis	Meta-analysis	Meta-analysis	Meta-analysis	Meta-analysis	Meta-analysis
protein	uniprot ID	Estimate	Standard error	lower_ci	upper_ci	p-value	FDR	Estimate	Standard error	lower_ci	upper_ci	p-value	FDR	Het.Q	Het.Pval	beta	se	P	FDR	P_Random_effects_model
ADA	P00813	-0.13222	0.123499	-0.380039	0.115599	0.289287	0.685605	-0.199516	0.100023	-0.400227	0.00119532	0.0513298	0.257997	0.17931	0.0261553	-0.172859	0.0777278	0.0261553	0.0610927	-
PGF	P49763	0.131627	0.0805902	-0.0300887	0.293344	0.108449	0.427769	0.105873	0.0572677	-0.00904302	0.220789	0.0701846	0.262269	0.0678606	0.0141637	0.114514	0.0466818	0.0141637	0.0407207	-
TIE2	Q02763	0.160979	0.0631381	0.0342834	0.287675	0.013771	0.17794	0.116251	0.0606473	-0.00544628	0.237949	0.0607602	0.257997	0.261019	0.00164033	0.137716	0.0437382	0.00164033	0.0110182	-
LAP.TGF.beta.1	P01137	0.0629764	0.10885	-0.155447	0.2814	0.565383	0.743374	0.300172	0.114846	0.0697168	0.530628	0.0116875	0.131612	2.24706	0.026562	0.175221	0.0790034	0.026562	0.0610927	-
MMP7	P09237	0.201464	0.0901512	0.0205619	0.382365	0.0297574	0.234753	0.169774	0.0852867	-0.00136582	0.340915	0.051789	0.257997	0.0652031	0.00286513	0.184741	0.0619552	0.00286513	0.0131796	-
TNFRSF4	P43489	0.206453	0.11294	-0.0201768	0.433083	0.0732896	0.400274	0.235879	0.0935877	0.0480819	0.423677	0.0148295	0.131612	0.0402484	0.00188962	0.2239	0.0720617	0.00188962	0.0110182	-
CXCL1	P09341	0.405337	0.142643	0.119104	0.69157	0.0063963	0.17794	0.122466	0.146415	-0.171337	0.416268	0.40674	0.704354	1.91499	0.0088172	0.267592	0.102171	0.0088172	0.0289708	-
HGF	P14210	0.250194	0.150324	-0.0514533	0.551842	0.102055	0.426229	0.332688	0.122013	0.0878512	0.577525	0.00870081	0.123551	0.181549	0.00154577	0.299925	0.0947347	0.00154577	0.0110182	-
CXCL13	O43927	0.429034	0.146375	0.135312	0.722756	0.00500963	0.17794	0.171889	0.148415	-0.125928	0.469706	0.25209	0.577961	1.52174	0.00373009	0.302241	0.104217	0.00373009	0.0142987	-
CCL19	Q99731	0.681031	0.267309	0.144637	1.21742	0.0138379	0.17794	0.449704	0.238541	-0.028963	0.92837	0.0649919	0.257997	0.416906	0.00191621	0.552254	0.177979	0.00191621	0.0110182	-
GZMB	P10144	-0.141389	0.154152	-0.450717	0.16794	0.363271	0.709787	-0.601174	0.298308	-1.19977	-0.00257453	0.0490582	0.257997	1.87496	0.0818566	-0.238291	0.136948	0.0818566	0.139089	-
CD40.L	P29965	-0.690104	0.323152	-1.33856	-0.0416517	0.0374467	0.265872	1.02995	0.452481	0.12198	1.93792	0.0269789	0.19155	9.56956	0.678181	-0.10912	0.262973	0.678181	-	0.869915
EGF	P01133	-0.867844	0.345081	-1.5603	-0.175388	0.0150372	0.17794	1.34858	0.434596	0.476499	2.22066	0.0030945	0.0671525	15.9521	0.968154	-0.0107893	0.270249	0.968154	0.968154	-
ANG.1	Q15389	-0.0699982	0.0999444	-0.270551	0.130555	0.486817	0.726886	0.216581	0.111106	-0.00637019	0.439532	0.0566612	0.257997	3.67733	0.0551571	0.0581772	0.0743051	0.433656	0.481166	-
CD70	P32970	0.268253	0.1597	-0.0522093	0.588715	0.0990098	0.426229	-0.0694877	0.127835	-0.326008	0.187032	0.589058	0.767071	2.72592	0.531755	0.0624076	0.0997996	0.531755	0.555926	-
CCL23	P55773	0.348421	0.142553	0.0623667	0.634475	0.0179473	0.182037	-0.0916423	0.107032	-0.306418	0.123133	0.395807	0.702558	6.09415	0.433739	0.0670021	0.0855918	0.433739	-	0.590378
Gal.1	P09382	0.0143705	0.0655304	-0.117126	0.145867	0.827279	0.960861	0.11674	0.0553403	0.00569138	0.227788	0.0397347	0.256469	1.42447	0.0795744	0.0741246	0.0422805	0.0795744	0.139089	-
CSF.1	P09603	0.213258	0.0811325	0.0504541	0.376063	0.0112482	0.17794	0.015258	0.0559662	-0.0970463	0.127562	0.786218	0.900346	4.03555	0.0859897	0.0790973	0.0460687	0.0859897	-	0.2845
IL7	P13232	0.345863	0.17809	-0.0115009	0.703227	0.0575547	0.340532	-0.115815	0.161494	-0.439876	0.208247	0.476494	0.751802	3.68788	0.439325	0.0925151	0.119632	0.439325	0.481166	-
CX3CL1	P78423	0.0163264	0.0996022	-0.18354	0.216193	0.870433	0.960861	0.15737	0.0890183	-0.0212587	0.335998	0.0829555	0.294492	1.11478	0.15348	0.0947374	0.066373	0.15348	0.191951	-
TWEAK	O43508	-0.00247058	0.107325	-0.217835	0.212893	0.981723	0.981723	0.15678	0.0832954	-0.0103643	0.323925	0.0654077	0.257997	1.37406	0.140798	0.0969161	0.0658028	0.140798	0.191951	-
GZMA	P12544	0.175625	0.0870061	0.00103484	0.350216	0.0487061	0.314376	-0.0927273	0.14615	-0.385999	0.200545	0.528559	0.764591	2.48922	0.158568	0.105406	0.074761	0.158568	0.191951	-
CD40	P25942	-0.0642623	0.100935	-0.266804	0.138279	0.527134	0.743374	0.360085	0.105275	0.148834	0.571335	0.00122449	0.0671525	8.4656	0.0564425	0.138984	0.0728581	0.0564425	-	0.488835
TNFSF14	O43557	-0.295795	0.214655	-0.726531	0.134942	0.174104	0.561882	0.879083	0.275532	0.326187	1.43198	0.00240857	0.0671525	11.3147	0.382271	0.14795	0.169333	0.382271	-	0.634816
FGF2	P09038	0.0190674	0.147933	-0.277782	0.315917	0.89794	0.960861	0.38082	0.149504	0.0808171	0.680822	0.0138561	0.131612	2.95835	0.0596689	0.198032	0.105156	0.0596689	0.124762	-
PTN	P21246	0.689937	0.289584	0.108844	1.27103	0.020886	0.185363	-0.168265	0.277803	-0.725718	0.389188	0.54735	0.764591	4.57364	0.225412	0.243025	0.200472	0.225412	-	0.549296
MCP.3	P80098	-0.178175	0.296777	-0.773703	0.417353	0.55087	0.743374	0.559285	0.242044	0.0735874	1.04498	0.0248503	0.19155	3.70816	0.158186	0.264701	0.187571	0.158186	0.191951	-
CXCL11	O14625	0.486605	0.282437	-0.0801468	1.05336	0.0908534	0.426229	0.170686	0.2691	-0.369302	0.710673	0.528676	0.764591	0.655812	0.0994205	0.32101	0.194827	0.0994205	0.152445	-
CXCL10	P02778	0.467266	0.276293	-0.0871561	1.02169	0.0967847	0.426229	0.210503	0.291456	-0.374346	0.795353	0.473378	0.751802	0.408763	0.0846631	0.345737	0.200515	0.0846631	0.139089	-
IL8	P10145	0.149861	0.208106	-0.267735	0.567457	0.474677	0.726886	1.08335	0.357309	0.366359	1.80035	0.00378324	0.0671525	5.09659	0.0316962	0.386312	0.179829	0.0316962	-	0.218681
CCL4	P13236	0.111467	0.153519	-0.196593	0.419526	0.471048	0.726886	0.306341	0.196467	-0.0878988	0.70058	0.125003	0.422631	-	-	-	-	-	-	-
ICOSLG	O75144	-0.120054	0.128384	-0.377676	0.137567	0.35405	0.709787	0.077082	0.0507861	-0.0248278	0.178992	0.135127	0.436093	-	-	-	-	-	-	-
CCL17	Q92583	0.143714	0.20086	-0.259342	0.54677	0.477507	0.726886	0.361615	0.245696	-0.131409	0.854639	0.147101	0.453429	-	-	-	-	-	-	-
CCL3	P10147	0.0120359	0.170362	-0.329821	0.353893	0.943948	0.971309	0.340308	0.234817	-0.130886	0.811502	0.153272	0.453429	-	-	-	-	-	-	-
MCP.4	Q99616	-0.0289624	0.198377	-0.427035	0.36911	0.884488	0.960861	0.227817	0.163924	-0.101121	0.556755	0.17052	0.484277	-	-	-	-	-	-	-
CRTAM	O95727	-0.162039	0.154574	-0.472214	0.148135	0.299349	0.685605	0.22	0.16495	-0.110998	0.550997	0.188104	0.513669	-	-	-	-	-	-	-
VEGFA	P15692	0.165221	0.155396	-0.146605	0.477046	0.292594	0.685605	0.211416	0.163207	-0.116083	0.538915	0.20091	0.528318	-	-	-	-	-	-	-
TNFRSF12A	Q9NP84	0.154195	0.13076	-0.108195	0.416584	0.243679	0.665431	0.106099	0.0845944	-0.0636524	0.27585	0.215376	0.546133	-	-	-	-	-	-	-
CASP.8	Q14790	-0.233087	0.217963	-0.670461	0.204288	0.289834	0.685605	0.184577	0.150834	-0.118095	0.487248	0.226579	0.554729	-	-	-	-	-	-	-
TNFRSF9	Q07011	0.0944829	0.107331	-0.120892	0.309858	0.382749	0.715136	0.132196	0.114207	-0.0969758	0.361368	0.252349	0.577961	-	-	-	-	-	-	-
PDCD1	Q15116	0.275592	0.231166	-0.188276	0.73946	0.238601	0.665431	0.131395	0.1157	-0.100773	0.363564	0.261306	0.579773	-	-	-	-	-	-	-
TNFRSF21	O75509	0.00904869	0.0705163	-0.132453	0.15055	0.89839	0.960861	0.0525308	0.0473448	-0.0424736	0.147535	0.272304	0.581957	-	-	-	-	-	-	-
CD8A	P01732	0.0257907	0.2081	-0.391792	0.443373	0.901845	0.960861	-0.162655	0.148581	-0.460806	0.135495	0.278684	0.581957	-	-	-	-	-	-	-
Gal.9	O00182	0.0645908	0.108911	-0.153955	0.283136	0.555711	0.743374	-0.108069	0.106372	-0.32152	0.105383	0.314357	0.637696	-	-	-	-	-	-	-
VEGFR.2	P35968	0.0467765	0.0691338	-0.0919507	0.185504	0.501653	0.726886	-0.0604306	0.0619989	-0.184841	0.0639794	0.33422	0.656153	-	-	-	-	-	-	-
CD5	P06127	-0.0279564	0.0967803	-0.22216	0.166248	0.773834	0.931224	0.0774525	0.0807541	-0.0845925	0.239498	0.341939	0.656153	-	-	-	-	-	-	-
CD83	Q01151	0.0935011	0.096843	-0.100829	0.287831	0.338768	0.709787	0.0891099	0.0966495	-0.104831	0.283051	0.360791	0.67411	-	-	-	-	-	-	-
CXCL5	P42830	0.351111	0.222949	-0.0962691	0.798492	0.121357	0.45349	0.229454	0.266338	-0.304993	0.7639	0.392911	0.702558	-	-	-	-	-	-	-
GZMH	P20718	0.00804091	0.20354	-0.400392	0.416474	0.968639	0.981723	-0.19376	0.238229	-0.671802	0.284282	0.419735	0.709552	-	-	-	-	-	-	-
CD27	P26842	0.0814857	0.115396	-0.150073	0.313044	0.483252	0.726886	0.0778465	0.0992951	-0.121404	0.277097	0.436602	0.720901	-	-	-	-	-	-	-
NCR1	O76036	0.0885851	0.125746	-0.163743	0.340913	0.484279	0.726886	0.0579095	0.0872418	-0.117154	0.232973	0.509762	0.764591	-	-	-	-	-	-	-
HO.1	P09601	0.128661	0.171319	-0.215117	0.472438	0.456039	0.726886	-0.061987	0.0952916	-0.253203	0.12923	0.518235	0.764591	-	-	-	-	-	-	-
MMP12	P39900	0.0589245	0.163734	-0.269633	0.387482	0.720396	0.897335	0.113414	0.191845	-0.271552	0.49838	0.556966	0.764591	-	-	-	-	-	-	-
IL18	Q14116	0.104237	0.166957	-0.230786	0.439261	0.535136	0.743374	-0.0908912	0.155165	-0.402252	0.220469	0.560562	0.764591	-	-	-	-	-	-	-
FASLG	P48023	-0.159311	0.115404	-0.390886	0.0722629	0.173347	0.561882	-0.0597823	0.104777	-0.270033	0.150468	0.570751	0.764591	-	-	-	-	-	-	-
DCN	P07585	0.0209003	0.0508437	-0.081125	0.122926	0.682711	0.881318	0.0261081	0.0487046	-0.0716249	0.123841	0.59421	0.767071	-	-	-	-	-	-	-
CAIX	Q16790	-0.142499	0.116615	-0.376505	0.0915063	0.227233	0.665431	-0.0621168	0.133934	-0.330876	0.206642	0.644737	0.808493	-	-	-	-	-	-	-
CXCL9	Q07325	0.225568	0.249377	-0.274844	0.72598	0.369889	0.709787	0.102599	0.229612	-0.358151	0.56335	0.656848	0.808493	-	-	-	-	-	-	-
KLRD1	Q13241	0.221418	0.178554	-0.136878	0.579714	0.220521	0.665431	0.0591571	0.133897	-0.209527	0.327841	0.660459	0.808493	-	-	-	-	-	-	-
TRAIL	P50591	-0.00826603	0.105558	-0.220085	0.203553	0.937884	0.971309	0.0282836	0.0783586	-0.128954	0.185522	0.719599	0.855327	-	-	-	-	-	-	-
CD244	Q9BZW8	0.148912	0.154351	-0.160815	0.458639	0.339129	0.709787	0.0301816	0.0846299	-0.139641	0.200004	0.722811	0.855327	-	-	-	-	-	-	-
IL12	P29459.P29460	0.355632	0.252253	-0.15055	0.861814	0.164545	0.561882	0.0764218	0.23144	-0.387997	0.54084	0.742575	0.864308	-	-	-	-	-	-	-
ANGPT2	O15123	0.0172119	0.146187	-0.276134	0.310557	0.906728	0.960861	-0.0297892	0.119357	-0.269297	0.209719	0.803895	0.905977	-	-	-	-	-	-	-
IL10	P22301	-0.0566561	0.154033	-0.365745	0.252433	0.714502	0.897335	0.0574518	0.263168	-0.470633	0.585537	0.828043	0.91861	-	-	-	-	-	-	-
CCL20	P78556	0.399332	0.375089	-0.353338	1.152	0.29196	0.685605	-0.0452463	0.26224	-0.57147	0.480977	0.863685	0.938883	-	-	-	-	-	-	-
IL6	P05231	0.211647	0.285463	-0.361177	0.784471	0.461776	0.726886	-0.0236606	0.153095	-0.330868	0.283547	0.877776	0.938883	-	-	-	-	-	-	-
MIC.A.B	Q29983.Q29980	-0.369199	0.3891	-1.14998	0.411587	0.347084	0.709787	0.0485954	0.368461	-0.690775	0.787966	0.895582	0.938883	-	-	-	-	-	-	-
MCP.1	P13500	-0.037832	0.141878	-0.32253	0.246866	0.790791	0.93577	0.0166591	0.130888	-0.245987	0.279305	0.899212	0.938883	-	-	-	-	-	-	-
LAMP3	Q9UQV4	0.0707625	0.241991	-0.414828	0.556353	0.771131	0.931224	-0.0171293	0.248449	-0.515679	0.48142	0.945298	0.965524	-	-	-	-	-	-	-
PD.L2	Q9BQ51	-0.120028	0.142151	-0.405274	0.165218	0.402331	0.726886	0.00392237	0.0647462	-0.126	0.133845	0.951925	0.965524	-	-	-	-	-	-	-
MCP.2	P80075	0.132368	0.193579	-0.256077	0.520813	0.497141	0.726886	0.0042026	0.218363	-0.433975	0.44238	0.984719	0.984719	-	-	-	-	-	-	-
Supplementary Table 4B. Results of the meta-analysis Relapsing-Remitting vs Secondary Progressive MS in cohort I and in cohort II in serum.
Shows the results of the comparison relapsing-remitting versus secondary progressive MS in cohort I and cohort II. The 30 proteins that showed a trend (nominal P-value <0.1) between relapsing-remitting MS and secondary progressive MS in either cohort (marked green), were then combined in a meta-analysis.
The protein values (normalized protein expression) were corrected first for the bridging samples (see supplementary methods).
All results shown in this table are corrected for age and sex.
A positive estimate indicates that the protein values are higher in secondary progressive MS.
