# Supplementary material for: Potential biomarkers for multiple sclerosis stage from targeted proteomics and microRNA sequencing
Source: Brain Commun. 2024 Jun 13;6(4):fcae209. doi: 10.1093/braincomms/fcae209 (PMC11229703; doi:10.1093/braincomms/fcae209)
Supplement: fcae209_Supplementary_Data [file fcae209_supplementary_data.zip › Supplementary Table 5 DE miRNAs CSF.xlsx]

## Sheet: Supplementary Table 5
		a) Multiple Sclerosis (n=42) vs controls (n=23)				b) Relapsing-remitting (n=19) vs Secondary Progressive (n=16)
	baseMean	log2FC	lfcSE	pvalue	FDR	log2FC	lfcSE	pvalue	FDR
hsa-miR-451a	52.4196	0.619916	0.65572	0.344456	0.972866	3.3155	0.823536	5.67513e-05	0.00936397
hsa-miR-16-2-3p	3.44096	0.047442	0.505051	0.925161	0.977767	2.48679	0.652327	0.000137742	0.0113637
hsa-miR-9-5p	20.506	0.545517	0.321145	0.0893832	0.972866	1.34722	0.402077	0.000806202	0.0443411
hsa-miR-15a-5p	20.1538	0.0385459	0.265169	0.884424	0.972866	1.09723	0.338832	0.00120257	0.0496061
hsa-miR-144-3p	3.98595	0.739972	0.816554	0.364823	0.972866	3.3053	1.05612	0.00175	0.0577498
hsa-miR-100-5p	45.2118	0.231359	0.279259	0.407403	0.972866	1.04226	0.361704	0.00395766	0.0962556
hsa-miR-210-3p	1.65349	0.068809	0.410097	0.866751	0.972866	1.41929	0.494246	0.00408357	0.0962556
hsa-miR-133a-3p	21.7309	0.346127	0.426795	0.417371	0.972866	-1.50775	0.55808	0.00689902	0.136307
hsa-miR-16-5p	53.8882	-0.0888838	0.297921	0.765438	0.972866	1.04402	0.390038	0.00743491	0.136307
hsa-miR-92a-3p	338.239	0.0587612	0.146207	0.687754	0.972866	0.482233	0.188113	0.0103614	0.170963
hsa-let-7f-5p	329.248	0.115552	0.137107	0.399346	0.972866	-0.437728	0.177096	0.0134471	0.200996
hsa-miR-22-3p	430.641	-0.0451699	0.176055	0.797513	0.972866	0.561673	0.230534	0.0148343	0.200996
hsa-miR-574-3p	3.19643	-0.421259	0.41814	0.313714	0.972866	1.38293	0.573194	0.015836	0.200996
hsa-miR-345-5p	1.57672	-0.561805	0.357565	0.116137	0.972866	1.19231	0.500606	0.0172317	0.203088
hsa-miR-30a-5p	170.048	-0.0850119	0.156538	0.587077	0.972866	0.451565	0.201251	0.0248457	0.273303
hsa-miR-381-3p	1.35078	0.575226	0.433772	0.184806	0.972866	1.21864	0.558189	0.029021	0.299279
hsa-miR-744-5p	3.50835	0.167822	0.328616	0.609566	0.972866	0.909983	0.43399	0.0360126	0.349534
hsa-miR-146b-5p	5.98254	-0.0818334	0.370934	0.825393	0.972866	-1.01494	0.497383	0.0412938	0.358604
hsa-miR-199a-5p	3.23611	-0.492673	0.533168	0.355461	0.972866	1.4508	0.710111	0.0410466	0.358604
hsa-miR-328-3p	4.19344	0.339137	0.359683	0.345743	0.972866	0.940011	0.489194	0.0546623	0.410763
hsa-miR-204-5p	2601.63	0.242742	0.183792	0.186585	0.972866	-0.468857	0.244106	0.0547684	0.410763
hsa-miR-101-3p	108.947	0.129828	0.20312	0.522714	0.972866	0.517091	0.266256	0.0521277	0.410763
hsa-miR-410-3p	4.67607	-0.00302607	0.285415	0.991541	0.99792	0.739628	0.391822	0.0590715	0.423774
hsa-miR-27b-3p	713.467	-0.0351537	0.125983	0.780218	0.972866	0.302804	0.16622	0.0685	0.434712
hsa-miR-25-3p	37.8824	-0.101773	0.241688	0.673689	0.972866	0.588791	0.321194	0.0667827	0.434712
hsa-miR-425-5p	2.14672	-0.320831	0.390464	0.411267	0.972866	0.991097	0.535146	0.0640242	0.434712
hsa-miR-125b-2-3p	10.2119	-0.0969908	0.238882	0.684728	0.972866	0.546196	0.305519	0.073814	0.451085
hsa-miR-1246	3.37365	0.228271	0.403793	0.571859	0.972866	-0.943671	0.540987	0.0810979	0.461463
hsa-miR-340-5p	6.99995	0.0715765	0.242682	0.768041	0.972866	0.562514	0.328366	0.086699	0.461463
hsa-let-7a-5p	230.223	0.0264778	0.139398	0.849353	0.972866	-0.319383	0.186194	0.0862856	0.461463
hsa-miR-29c-3p	10.9239	-0.0558945	0.264942	0.832911	0.972866	0.617716	0.358819	0.0851558	0.461463
hsa-miR-30b-5p	6.23971	0.0404529	0.259167	0.875963	0.972866	-0.595588	0.352125	0.0907586	0.467974
hsa-miR-338-3p	11.4411	0.550911	0.308513	0.0741486	0.972866	0.641678	0.391953	0.101603	0.472156
hsa-let-7e-5p	41.857	0.146761	0.170316	0.388853	0.972866	-0.365949	0.228664	0.109515	0.472156
hsa-miR-126-5p	7.82664	0.0893835	0.338315	0.791624	0.972866	0.727835	0.439995	0.0980889	0.472156
hsa-miR-103a-3p	49.0149	0.0291362	0.171001	0.864707	0.972866	0.359418	0.224458	0.109318	0.472156
hsa-miR-19b-3p	2.95394	-0.022882	0.329331	0.944607	0.98305	0.729873	0.447876	0.103179	0.472156
hsa-miR-205-5p	13.4345	-0.0865543	0.36503	0.812567	0.972866	-0.798321	0.48894	0.10252	0.472156
hsa-miR-29a-3p	19.8881	-0.238323	0.243128	0.326969	0.972866	0.519791	0.326699	0.111601	0.472156
hsa-miR-195-5p	1.43316	0.387728	0.457832	0.397063	0.972866	0.9522	0.626536	0.128565	0.481523
hsa-miR-363-3p	2.95755	0.208757	0.304825	0.493444	0.972866	0.602807	0.393102	0.125162	0.481523
hsa-miR-148a-3p	99.5683	0.135031	0.213944	0.527943	0.972866	0.443175	0.285186	0.120188	0.481523
hsa-miR-107	44.5893	0.0229808	0.185712	0.901517	0.977767	0.367781	0.244558	0.132618	0.481523
hsa-miR-124-3p	2.17148	0.00554968	0.423277	0.989539	0.99792	0.85024	0.567743	0.134243	0.481523
hsa-miR-223-3p	5.76989	-0.213937	0.414917	0.606123	0.972866	0.886808	0.565707	0.116972	0.481523
hsa-miR-145-5p	7.48737	-0.269248	0.286687	0.347644	0.972866	0.598641	0.397906	0.132458	0.481523
hsa-miR-30c-5p	27.2804	-0.0389999	0.254986	0.878438	0.972866	-0.498261	0.337603	0.139977	0.491408
hsa-miR-1298-3p	3.33207	0.67526	0.297668	0.0232989	0.940584	0.563997	0.393852	0.152143	0.499946
hsa-miR-140-3p	6.48146	0.333755	0.255914	0.192177	0.972866	-0.470318	0.326483	0.14971	0.499946
hsa-miR-378c	9.68814	0.293545	0.370851	0.428628	0.972866	-0.712015	0.50011	0.154529	0.499946
hsa-miR-335-5p	13.4114	-0.30343	0.251389	0.227426	0.972866	0.494395	0.344077	0.150754	0.499946
hsa-miR-128-3p	20.3856	0.0515049	0.260516	0.843277	0.972866	0.484296	0.354215	0.171551	0.544345
hsa-miR-196a-5p	2.18772	0.16483	0.416847	0.692533	0.972866	0.754352	0.561069	0.17879	0.546303
hsa-miR-130a-3p	24.5739	-0.216221	0.196453	0.271061	0.972866	0.35896	0.265129	0.175766	0.546303
hsa-miR-497-5p	5.68124	-0.236093	0.318583	0.45865	0.972866	0.584062	0.444019	0.188376	0.565128
hsa-miR-181b-5p	15.8888	0.333145	0.210586	0.113651	0.972866	0.350566	0.28127	0.21263	0.574588
hsa-miR-378d	9.1344	0.255244	0.402204	0.525681	0.972866	-0.696557	0.545502	0.201634	0.574588
hsa-miR-28-3p	28.4214	0.15452	0.199441	0.438481	0.972866	-0.33325	0.267915	0.213549	0.574588
hsa-miR-93-5p	2.92589	0.147283	0.43731	0.736273	0.972866	0.765249	0.600173	0.202293	0.574588
hsa-miR-151a-3p	53.5664	0.0686613	0.151111	0.649558	0.972866	0.25553	0.201924	0.205699	0.574588
hsa-miR-148b-3p	3.06985	0.00284926	0.28938	0.992144	0.99792	0.504983	0.393817	0.199745	0.574588
hsa-miR-221-3p	22.0568	-0.0602724	0.229915	0.793205	0.972866	0.383664	0.310035	0.215906	0.574588
hsa-miR-7704	25.7234	0.52152	0.669942	0.4363	0.972866	-1.10083	0.911299	0.227058	0.576377
hsa-miR-191-5p	26.4382	-0.0313475	0.171479	0.85495	0.972866	0.284789	0.23227	0.220156	0.576377
hsa-miR-30d-5p	57.0163	-0.117643	0.15621	0.451384	0.972866	0.243299	0.200973	0.226045	0.576377
hsa-miR-181a-2-3p	2.05283	0.274326	0.299781	0.360146	0.972866	-0.47458	0.401197	0.236844	0.576645
hsa-miR-378e	8.87125	0.268788	0.416741	0.518942	0.972866	-0.64776	0.565035	0.251627	0.576645
hsa-miR-654-3p	1.05234	0.20304	0.454574	0.65512	0.972866	0.747872	0.635155	0.239011	0.576645
hsa-miR-106b-3p	2.67904	0.172156	0.348049	0.62086	0.972866	0.55501	0.477345	0.244951	0.576645
hsa-miR-125b-5p	22.3766	-0.000737014	0.282747	0.99792	0.99792	0.455365	0.380057	0.230859	0.576645
hsa-miR-26a-5p	184.502	-0.00919566	0.185837	0.960535	0.984399	-0.289824	0.251221	0.248638	0.576645
hsa-miR-423-5p	231.679	-0.0942241	0.157914	0.550721	0.972866	0.24685	0.213796	0.248252	0.576645
hsa-let-7i-5p	61.3537	-0.0506575	0.174775	0.771935	0.972866	0.268067	0.236494	0.257001	0.580312
hsa-miR-181a-3p	1.90235	-0.360898	0.3662	0.324368	0.972866	0.522001	0.466924	0.263585	0.580312
hsa-miR-450b-5p	1.51676	-0.535543	0.378851	0.15748	0.972866	-0.602389	0.539048	0.263778	0.580312
hsa-miR-4454	5.30037	-0.782258	0.461436	0.0900245	0.972866	-0.702727	0.648959	0.278873	0.605448
hsa-let-7b-3p	2.5881	-0.198955	0.36425	0.584924	0.972866	0.527067	0.494845	0.286824	0.606743
hsa-miR-182-5p	9.23831	-0.686868	0.358729	0.0555273	0.972866	0.492812	0.461471	0.285559	0.606743
hsa-miR-500a-3p	1.43913	-0.492489	0.422857	0.244153	0.972866	-0.593265	0.565732	0.294331	0.614742
hsa-miR-125a-5p	19.1077	0.175668	0.26056	0.500187	0.972866	0.356826	0.347857	0.304993	0.622467
hsa-miR-532-5p	5.92971	0.0153726	0.262273	0.953261	0.98305	0.370871	0.361984	0.305575	0.622467
hsa-miR-10a-5p	618.246	-0.064601	0.268912	0.810151	0.972866	0.359162	0.35892	0.316984	0.630149
hsa-miR-199a-3p	84.7922	-0.149758	0.306565	0.625193	0.972866	0.412593	0.411778	0.316353	0.630149
hsa-miR-199b-3p	84.3327	-0.126547	0.309599	0.682726	0.972866	0.411662	0.416044	0.322434	0.633352
hsa-miR-199b-5p	1.60863	1.2035	0.530147	0.0231999	0.940584	0.665144	0.689118	0.334439	0.643437
hsa-miR-215-5p	5.32331	0.35848	0.67019	0.592723	0.972866	0.852947	0.885388	0.335367	0.643437
hsa-miR-142-5p	59.2912	0.0882352	0.280241	0.752872	0.972866	0.362947	0.381452	0.341356	0.647399
hsa-miR-181a-5p	260.413	0.192512	0.193371	0.319466	0.972866	0.241148	0.262522	0.358313	0.664288
hsa-miR-378a-3p	34.1102	-0.0373595	0.229937	0.87093	0.972866	-0.287811	0.312799	0.357512	0.664288
hsa-miR-411-5p	1.68826	-0.301628	0.37701	0.423681	0.972866	0.489844	0.538762	0.363243	0.665945
hsa-miR-11399	174.268	0.223154	0.463281	0.630032	0.972866	-0.573577	0.643813	0.37298	0.676282
hsa-miR-222-3p	7.76629	-0.227514	0.26156	0.38439	0.972866	-0.317817	0.362362	0.380449	0.682327
hsa-miR-196b-5p	1.01911	0.676656	0.607392	0.265264	0.972866	0.690324	0.832581	0.407027	0.6853
hsa-miR-219a-5p	1.69091	0.392298	0.356331	0.270924	0.972866	-0.402897	0.474004	0.395332	0.6853
hsa-miR-338-5p	3.10486	0.285269	0.338953	0.400002	0.972866	0.394103	0.460379	0.391976	0.6853
hsa-let-7g-5p	24.3398	-0.130454	0.237567	0.58292	0.972866	0.267869	0.319701	0.402102	0.6853
hsa-miR-23a-3p	47.9802	-0.249315	0.220065	0.257249	0.972866	0.251424	0.301755	0.404728	0.6853
hsa-miR-136-5p	2.76603	-0.345719	0.39211	0.377946	0.972866	0.493412	0.572989	0.389172	0.6853
hsa-miR-148a-5p	8.06648	1.00541	0.582644	0.0844209	0.972866	-0.555704	0.770697	0.470884	0.733189
hsa-miR-151b	3.79126	0.758731	0.342392	0.0266934	0.940584	0.327052	0.441293	0.458619	0.733189
hsa-miR-132-3p	1.91761	0.67396	0.299745	0.0245479	0.940584	0.264029	0.39752	0.506567	0.733189
hsa-miR-98-5p	3.42381	0.422682	0.352118	0.229985	0.972866	0.333216	0.476428	0.484298	0.733189
hsa-miR-181c-5p	3.35098	0.366921	0.307969	0.233488	0.972866	-0.282288	0.422331	0.503875	0.733189
hsa-miR-1911-5p	13.6768	0.356371	0.256193	0.164216	0.972866	-0.258064	0.346138	0.455937	0.733189
hsa-miR-136-3p	2.48003	0.232479	0.46503	0.61713	0.972866	0.434064	0.606439	0.474141	0.733189
hsa-miR-10b-5p	427.117	0.16787	0.217773	0.440796	0.972866	-0.218533	0.296667	0.461347	0.733189
hsa-miR-34b-5p	2.75763	0.149171	0.330661	0.651896	0.972866	0.311416	0.463873	0.502004	0.733189
hsa-miR-186-5p	57.6906	0.107529	0.177187	0.543939	0.972866	0.171711	0.23289	0.460939	0.733189
hsa-miR-129-5p	2.65015	0.0870811	0.32886	0.791166	0.972866	-0.334062	0.455877	0.463686	0.733189
hsa-miR-203a-3p	729.58	0.0838647	0.281041	0.765392	0.972866	-0.260692	0.381715	0.494639	0.733189
hsa-miR-320b	64.1891	0.0252479	0.276529	0.927252	0.977767	-0.250379	0.363828	0.49134	0.733189
hsa-miR-30e-3p	5.05648	-0.17179	0.221936	0.438898	0.972866	-0.212041	0.314797	0.500578	0.733189
hsa-miR-21-3p	2.56246	-0.275722	0.380492	0.46867	0.972866	0.369469	0.530136	0.485845	0.733189
hsa-miR-21-5p	279.946	-0.358261	0.229247	0.118105	0.972866	0.225697	0.313234	0.471194	0.733189
hsa-miR-192-5p	36.3353	0.25962	0.416106	0.532674	0.972866	0.362343	0.564805	0.521174	0.747771
hsa-miR-34b-3p	3.01548	-0.0465706	0.316516	0.883025	0.972866	-0.269574	0.441601	0.541565	0.765505
hsa-miR-99a-5p	8.84684	-0.211864	0.256147	0.408168	0.972866	0.211084	0.346855	0.542813	0.765505
hsa-miR-1290	23.0311	0.585098	0.415014	0.15859	0.972866	-0.332848	0.588949	0.571968	0.779956
hsa-miR-4492	33.2154	0.560914	0.642952	0.382988	0.972866	-0.502103	0.878833	0.567777	0.779956
hsa-miR-33a-5p	1.70643	0.482542	0.378149	0.201933	0.972866	-0.295762	0.512537	0.563902	0.779956
hsa-miR-152-3p	2.81365	0.077624	0.274891	0.777652	0.972866	0.216039	0.380718	0.570408	0.779956
hsa-miR-151a-5p	15.1882	0.183685	0.234516	0.43348	0.972866	0.157707	0.303427	0.603235	0.785598
hsa-miR-92b-3p	151.43	0.0663793	0.158859	0.676057	0.972866	0.112571	0.215541	0.601482	0.785598
hsa-miR-34c-5p	49.0551	0.0192439	0.220202	0.93036	0.977767	0.150606	0.298765	0.614195	0.785598
hsa-miR-99b-5p	24.3264	-0.0124537	0.198056	0.949862	0.98305	0.141939	0.271112	0.600597	0.785598
hsa-miR-423-3p	21.5011	-0.0335464	0.210904	0.873622	0.972866	0.157753	0.287701	0.58347	0.785598
hsa-miR-24-3p	4.0883	-0.32006	0.358014	0.371328	0.972866	0.258482	0.488588	0.596779	0.785598
hsa-miR-125b-1-3p	2.52205	-0.329326	0.305493	0.281026	0.972866	0.214732	0.424123	0.612648	0.785598
hsa-miR-342-5p	1.8133	-0.938766	0.448645	0.0363985	0.972866	0.329108	0.642653	0.608575	0.785598
hsa-miR-584-5p	6.825	0.287059	0.258786	0.267322	0.972866	0.168831	0.352255	0.631736	0.798515
hsa-miR-126-3p	1.56309	-0.0571494	0.527451	0.913718	0.977767	-0.335295	0.70419	0.633973	0.798515
hsa-miR-455-5p	2.56781	-0.969369	0.485659	0.0459355	0.972866	0.319039	0.689958	0.643792	0.804741
hsa-miR-660-5p	7.90864	-0.0949408	0.267644	0.722793	0.972866	-0.161905	0.366516	0.658677	0.817155
hsa-miR-4508	10.3453	0.741382	0.709866	0.296302	0.972866	-0.411733	0.960721	0.668239	0.822831
hsa-miR-150-5p	38.7658	0.735033	0.903094	0.4157	0.972866	-0.214284	0.526571	0.68405	0.823856
hsa-miR-769-5p	4.98618	0.110823	0.287183	0.699574	0.972866	-0.16099	0.393696	0.682598	0.823856
hsa-miR-9985	63.4921	-0.202391	0.284963	0.477559	0.972866	-0.161832	0.391634	0.679442	0.823856
hsa-miR-342-3p	2.02879	-0.280211	0.472998	0.553573	0.972866	-0.247146	0.673075	0.713478	0.853072
hsa-miR-421	2.92539	0.293699	0.302765	0.332018	0.972866	0.139031	0.402855	0.730008	0.859376
hsa-miR-143-3p	1320.08	0.284215	0.260882	0.27596	0.972866	0.116656	0.35721	0.743989	0.859376
hsa-miR-30a-3p	7.02968	0.221196	0.215769	0.305292	0.972866	0.090166	0.288887	0.754953	0.859376
hsa-miR-127-3p	9.92396	0.206577	0.279535	0.459906	0.972866	0.127612	0.379442	0.736634	0.859376
hsa-miR-26b-5p	21.9197	0.0473002	0.224499	0.833128	0.972866	-0.100475	0.306132	0.742755	0.859376
hsa-miR-361-5p	2.75749	-0.252358	0.400495	0.528619	0.972866	0.179492	0.575705	0.755209	0.859376
hsa-miR-145-3p	13.8238	-0.284645	0.287975	0.32294	0.972866	0.124726	0.397299	0.75357	0.859376
hsa-let-7d-5p	9.09178	0.470473	0.214799	0.0285026	0.940584	-0.0741559	0.288181	0.796928	0.894512
hsa-miR-375-3p	11.6989	0.0726308	0.267849	0.786266	0.972866	-0.0945779	0.360491	0.793045	0.894512
hsa-miR-23b-3p	37.259	-0.169694	0.263988	0.520347	0.972866	0.0885736	0.362695	0.807069	0.899772
hsa-miR-424-3p	1.28108	-0.0311428	0.340405	0.927105	0.977767	-0.110825	0.477071	0.816303	0.90396
hsa-miR-219a-2-3p	3.98584	-0.208576	0.305422	0.494663	0.972866	-0.0952335	0.42487	0.822643	0.904907
hsa-miR-320d	1.49098	-0.159032	0.422635	0.706703	0.972866	0.117449	0.584698	0.840799	0.91271
hsa-miR-9-3p	5.53593	-0.287309	0.327412	0.380206	0.972866	0.0944425	0.457679	0.836517	0.91271
hsa-let-7c-5p	86.2173	0.076333	0.151451	0.614254	0.972866	-0.0386614	0.202631	0.848684	0.915248
hsa-miR-320a-3p	72.3885	0.0309831	0.246692	0.900053	0.977767	-0.0463161	0.321221	0.885352	0.948592
hsa-miR-448	4.10731	0.213784	0.335343	0.523793	0.972866	0.0617348	0.459165	0.893047	0.950279
hsa-miR-130b-3p	2.31342	-0.276411	0.279125	0.322039	0.972866	0.0498367	0.390492	0.898446	0.950279
hsa-miR-146a-5p	20.5844	-0.0656717	0.285668	0.818179	0.972866	-0.0408975	0.389298	0.916333	0.955065
hsa-let-7d-3p	29.325	-0.290938	0.172583	0.0918368	0.972866	-0.0264207	0.238248	0.911699	0.955065
hsa-miR-31-5p	0.771109	-0.377022	0.515342	0.464415	0.972866	0.0730194	0.730111	0.920335	0.955065
hsa-miR-28-5p	1.60236	-0.499461	0.386452	0.19621	0.972866	-0.0366512	0.557138	0.947549	0.97716
hsa-miR-1298-5p	84.2508	0.24282	0.190915	0.203419	0.972866	-0.00915427	0.257693	0.971662	0.983584
hsa-let-7b-5p	93.4114	-0.0751135	0.158521	0.635615	0.972866	-0.00961793	0.217102	0.964664	0.983584
hsa-miR-34a-5p	1.4261	-0.485661	0.350122	0.165405	0.972866	-0.0202918	0.503171	0.967832	0.983584
hsa-miR-27a-3p	335.328	-0.0862316	0.24431	0.724119	0.972866	-0.00821077	0.335153	0.980455	0.986433
hsa-miR-30e-5p	36.64	-0.0874117	0.212565	0.680908	0.972866	-0.00203108	0.290649	0.994424	0.994424
Supplementary Table 5: Results of the differential expression analysis in the circulating miRNA profiles in cerebrospinal fluid (Cohort I)
a) Multiple Sclerosis (MS) vs controls (positive log2FoldChange log2FC indicates higher levels in MS)
b) Relapsing-Remitting versus Secondary Progressive MS (positive log2FC indicates higher levels in secondary progressive MS)
All analyses were corrected for age, sex and technical batch. FDR corrected based on number of miRNAs in the analysis.
