# Supplementary material for: Potential biomarkers for multiple sclerosis stage from targeted proteomics and microRNA sequencing
Source: Brain Commun. 2024 Jun 13;6(4):fcae209. doi: 10.1093/braincomms/fcae209 (PMC11229703; doi:10.1093/braincomms/fcae209)
Supplement: fcae209_Supplementary_Data [file fcae209_supplementary_data.zip › Supplementary Table 6 DE miRNAs SERUM.xlsx]

## Sheet: Supplementary Table 6
		a) Multiple Sclerosis (n=51) vs controls (n=24)				b) Relapsing-Remitting (n=25) vs controls (n=24)				c) Secondary Progressive (n=21) vs controls (n=24)				d) Primary Progressive (n=5) vs controls (n=24)
	baseMean	log2FC	lfcSE	p-value	FDR	log2FC	lfcSE	p-value	FDR	log2FC	lfcSE	p-value	FDR	log2FC	lfcSE	p-value	FDR
hsa-miR-205-5p	9.96604	-1.5317	0.530681	0.00389804	0.0323179	-2.17495	0.621259	0.000463729	0.0154696	-0.795948	0.630439	0.206758	0.454997	-3.21352	1.35078	0.0173586	0.0985354
hsa-miR-320b	96.3558	-1.01298	0.30364	0.000849577	0.0167435	-1.26039	0.34803	0.000292916	0.0117585	-0.723845	0.357389	0.0428293	0.273523	-2.47872	0.792692	0.00176625	0.034765
hsa-miR-378d	8.9442	-0.899857	0.280222	0.00132168	0.0191643	-1.33565	0.323377	3.62288e-05	0.00509015	-0.488674	0.328601	0.136979	0.378578	-1.78913	0.653631	0.00619607	0.0504273
hsa-miR-409-3p	61.7783	-0.894739	0.33334	0.00727123	0.0562309	-0.589087	0.385639	0.126622	0.348831	-1.32824	0.399872	0.000894826	0.0296087	-1.1399	0.880547	0.195481	0.384755
hsa-miR-199a-5p	15.2819	-0.858653	0.239737	0.000341442	0.0109335	-0.807789	0.275372	0.00335224	0.0428172	-0.839631	0.291336	0.00395155	0.0553533	-1.80808	0.596857	0.00245087	0.0379885
hsa-miR-181c-3p	5.57947	-0.841336	0.290467	0.00377356	0.0323179	-0.621892	0.335725	0.0639708	0.247885	-1.0667	0.359818	0.0030312	0.050104	-1.52917	0.666441	0.0217601	0.0985354
hsa-miR-378e	6.51533	-0.821298	0.344151	0.017012	0.0939712	-1.33976	0.397961	0.000761136	0.0191381	-0.363136	0.401779	0.366091	0.57793	-2.21962	0.812583	0.00630341	0.0504273
hsa-miR-127-3p	143.999	-0.817618	0.278845	0.00336609	0.0323179	-0.52221	0.321515	0.10433	0.312823	-1.18875	0.331757	0.000339406	0.0296087	-1.1747	0.738472	0.111674	0.276951
hsa-miR-150-3p	11.1698	-0.791176	0.32397	0.0146009	0.0914359	-0.907597	0.38281	0.0177457	0.121623	-0.705328	0.398806	0.0769606	0.310575	-0.518959	0.835521	0.534521	0.666137
hsa-miR-1307-5p	23.0005	-0.771746	0.321413	0.0163456	0.092492	-0.844881	0.37703	0.0250333	0.144504	-0.668058	0.39313	0.089257	0.32573	-1.39719	0.830922	0.092666	0.25254
hsa-miR-141-3p	46.0849	-0.766303	0.265515	0.00390043	0.0323179	-0.929702	0.30804	0.00254347	0.0340341	-0.540326	0.317761	0.0890524	0.32573	-1.68909	0.694678	0.0150378	0.0907526
hsa-miR-335-3p	6.15808	-0.752033	0.319321	0.0185176	0.0975657	-0.796787	0.377112	0.0346126	0.173681	-0.711128	0.397168	0.0733746	0.310575	-0.802186	0.80347	0.318085	0.483883
hsa-miR-744-5p	89.0988	-0.749193	0.188373	6.97e-05	0.0053932	-0.704758	0.21984	0.00134695	0.0233856	-0.778922	0.228256	0.000643711	0.0296087	-1.26287	0.494857	0.0107109	0.0699026
hsa-miR-769-5p	37.6361	-0.708082	0.215378	0.00101038	0.0167435	-0.587043	0.252085	0.0198724	0.129864	-0.831982	0.264697	0.0016714	0.0391386	-0.903808	0.553758	0.102651	0.263251
hsa-miR-148a-5p	8.30634	-0.694732	0.301835	0.0213524	0.0990246	-1.12158	0.345312	0.00116213	0.0217706	-0.243116	0.357309	0.496245	0.707403	-0.535276	0.687922	0.436506	0.578896
hsa-miR-654-3p	28.4368	-0.663794	0.285153	0.0199198	0.0990246	-0.355824	0.324696	0.273138	0.521446	-0.994413	0.341009	0.00354445	0.0524205	-1.5971	0.7299	0.0286616	0.116526
hsa-miR-21-3p	61.5791	-0.659025	0.226878	0.00367536	0.0323179	-0.79617	0.262631	0.00243325	0.0340341	-0.481517	0.271672	0.0763254	0.310575	-1.39372	0.586739	0.017532	0.0985354
hsa-miR-29a-3p	111.816	-0.632877	0.20594	0.00211838	0.0258665	-0.776911	0.232817	0.000846871	0.0191381	-0.427477	0.24021	0.0751419	0.310575	-1.73736	0.526248	0.000961999	0.0277816
hsa-miR-30a-5p	490.757	-0.544049	0.226166	0.016149	0.092492	-0.569585	0.26084	0.0289873	0.154605	-0.45643	0.267936	0.0884732	0.32573	-1.65627	0.599919	0.00576569	0.0493066
hsa-miR-378c	20.6055	-0.542428	0.216119	0.012078	0.0824148	-0.797025	0.250211	0.00144549	0.0233856	-0.291741	0.258469	0.259012	0.49851	-0.821981	0.522008	0.115337	0.279685
hsa-miR-223-3p	883.396	-0.539924	0.21341	0.0114068	0.0824148	-0.475367	0.250518	0.0577568	0.235212	-0.609078	0.257146	0.0178552	0.143352	-0.996079	0.577241	0.0844221	0.235244
hsa-miR-328-3p	22.9758	-0.485031	0.16547	0.00337626	0.0323179	-0.535894	0.19364	0.00564923	0.0572938	-0.423344	0.205679	0.0395633	0.264697	-0.500389	0.401446	0.212594	0.402467
hsa-miR-423-3p	600.925	-0.45169	0.127034	0.000377017	0.0109335	-0.367014	0.147405	0.0127803	0.0945992	-0.518965	0.151813	0.000629781	0.0296087	-0.790727	0.337154	0.0190118	0.0985354
hsa-miR-23b-3p	109.627	-0.444363	0.191172	0.0201034	0.0990246	-0.484049	0.217734	0.0262077	0.144504	-0.344753	0.224798	0.125126	0.370984	-1.44438	0.491997	0.00332737	0.0437388
hsa-miR-361-5p	20.883	-0.439852	0.191708	0.0217683	0.0990246	-0.373754	0.220148	0.0895571	0.292623	-0.456663	0.232553	0.0495651	0.286766	-1.09268	0.469236	0.019878	0.0985354
hsa-miR-23a-3p	233.316	-0.42877	0.176235	0.0149766	0.0914359	-0.550783	0.200429	0.00599555	0.0575839	-0.271115	0.206233	0.188643	0.438087	-1.29581	0.456972	0.00457317	0.0453658
hsa-miR-151a-3p	909.814	-0.407032	0.168299	0.0155846	0.092492	-0.244603	0.195011	0.209733	0.460429	-0.574465	0.200334	0.00413672	0.0553533	-0.581958	0.448873	0.194808	0.384755
hsa-miR-378a-3p	360.489	-0.379706	0.160943	0.0183113	0.0975657	-0.603484	0.184613	0.00107963	0.0216698	-0.17188	0.189656	0.36479	0.57793	-0.520106	0.420952	0.216627	0.40387
hsa-miR-148a-3p	1821.62	-0.372073	0.149478	0.0128049	0.0848781	-0.408275	0.176042	0.0203847	0.130184	-0.31947	0.180631	0.0769557	0.310575	-0.560385	0.4056	0.167089	0.351169
hsa-miR-151b	36.0716	0.344414	0.140638	0.0143276	0.0914359	0.148467	0.152837	0.331344	0.579958	0.494279	0.159474	0.00193886	0.0396897	1.02914	0.312977	0.0010082	0.0277816
hsa-miR-942-5p	37.9919	0.393615	0.171031	0.0213675	0.0990246	0.370696	0.196865	0.0597006	0.239655	0.372693	0.205764	0.0700998	0.310575	0.88002	0.424489	0.0381605	0.137157
hsa-miR-92a-3p	34729.6	0.462213	0.137965	0.000807457	0.0167435	0.355317	0.155851	0.0226167	0.141229	0.491624	0.159763	0.0020895	0.0396897	1.28094	0.359897	0.000372029	0.0198856
hsa-let-7i-5p	2415.96	0.485096	0.149854	0.00120742	0.0186747	0.426442	0.165176	0.0098303	0.0837	0.475358	0.169451	0.00502736	0.0591051	1.64504	0.380408	1.52943e-05	0.00189649
hsa-miR-451a	12342.8	0.486918	0.176151	0.00570603	0.0456483	0.273617	0.197283	0.165464	0.418877	0.604569	0.202241	0.00279568	0.0490991	1.53954	0.455539	0.000725906	0.0257178
hsa-miR-16-5p	11411.6	0.493176	0.210129	0.0189244	0.0975657	0.247454	0.240971	0.304465	0.548427	0.692215	0.247018	0.0050742	0.0591051	1.2658	0.556463	0.0229228	0.100806
hsa-miR-25-3p	5803.9	0.498633	0.139041	0.000335479	0.0109335	0.3916	0.152288	0.0101274	0.0837	0.497275	0.15616	0.00145055	0.037055	1.59218	0.351254	5.81893e-06	0.00144309
hsa-miR-15b-3p	36.087	0.509295	0.196856	0.00967742	0.0724246	0.374066	0.222689	0.093002	0.296972	0.555044	0.232554	0.0169991	0.140493	1.3482	0.483551	0.00530146	0.0469558
hsa-miR-363-3p	471.138	0.536795	0.161676	0.000899569	0.0167435	0.292836	0.181036	0.105759	0.312823	0.710448	0.185867	0.000132194	0.0185732	1.24491	0.413867	0.00262982	0.0383645
hsa-miR-486-3p	271.2	0.551689	0.181925	0.00242526	0.0281331	0.494027	0.207824	0.0174473	0.121623	0.483339	0.214128	0.0239928	0.177421	1.46296	0.472281	0.00195063	0.034765
hsa-miR-32-5p	43.8488	0.554446	0.220235	0.0118186	0.0824148	0.409028	0.256047	0.11016	0.322448	0.685655	0.265112	0.00970164	0.0940056	0.80412	0.564765	0.1545	0.342108
hsa-let-7g-5p	695.592	0.554812	0.168318	0.000979949	0.0167435	0.649024	0.187857	0.000550518	0.0154696	0.35451	0.193117	0.0663979	0.310575	1.54196	0.430599	0.000342331	0.0198856
hsa-miR-16-2-3p	462.361	0.593881	0.155573	0.000134874	0.0078227	0.499674	0.177489	0.00487398	0.0547836	0.618895	0.18252	0.000696809	0.0296087	1.37438	0.405703	0.000704969	0.0257178
hsa-let-7a-5p	2591.13	0.631854	0.187602	0.000757023	0.0167435	0.796394	0.215833	0.000224368	0.0117585	0.39132	0.221353	0.0770849	0.310575	1.0993	0.49756	0.0271485	0.114116
hsa-let-7c-5p	117.232	0.675014	0.168348	6.08e-05	0.0053932	0.749891	0.191484	8.9952e-05	0.0084255	0.5167	0.19873	0.00932201	0.093553	1.31147	0.423622	0.00196254	0.034765
hsa-miR-454-3p	10.4392	0.700456	0.304996	0.021641	0.0990246	0.915274	0.339197	0.00696838	0.063165	0.267281	0.363153	0.46173	0.67226	1.66803	0.716529	0.0199158	0.0985354
hsa-miR-4732-3p	150.198	0.710431	0.227534	0.0017944	0.0231278	0.586575	0.262074	0.0252081	0.144504	0.72066	0.269794	0.00755921	0.0786717	1.71248	0.595937	0.00405834	0.0437388
hsa-miR-183-5p	88.7134	0.77262	0.258426	0.00279242	0.0300627	0.983547	0.295837	0.000885393	0.0191381	0.384648	0.306088	0.208878	0.454997	1.17748	0.672454	0.0799435	0.227357
hsa-let-7b-5p	1067.86	0.870683	0.197006	9.89e-06	0.00229424	0.948863	0.227457	3.02458e-05	0.00509015	0.71733	0.233424	0.00211867	0.0396897	1.6009	0.523371	0.00222203	0.0367375
hsa-miR-5010-5p	8.44235	0.952809	0.319372	0.00285077	0.0300627	0.746538	0.367759	0.0423602	0.18894	1.08149	0.379744	0.00440015	0.0562019	1.64338	0.767373	0.0322288	0.123335
hsa-miR-4732-5p	5.67294	1.09147	0.342587	0.00144278	0.0196897	0.792544	0.382341	0.0381841	0.184995	1.3413	0.401608	0.000838318	0.0296087	2.2899	0.730953	0.00173171	0.034765
hsa-miR-1294	12.0307	1.60371	0.448107	0.000345119	0.0109335	1.84965	0.50907	0.000279714	0.0117585	1.03244	0.526776	0.0500055	0.286766	3.3643	1.15217	0.00350073	0.0437388
hsa-miR-548o-3p	3.41324	-1.05298	0.271748	0.00010669	NA	-1.16681	0.322037	0.000290951	0.0117585	-0.957847	0.346173	0.00565815	0.0611516	-0.740002	0.577084	0.199733	NA
hsa-miR-3909	2.94415	-0.98574	0.316432	0.00183838	NA	-1.19157	0.375288	0.00149801	0.0233856	-0.744469	0.392127	0.0576249	0.299863	-1.31077	0.707129	0.06379	NA
hsa-miR-6852-5p	3.90868	-0.951942	0.338723	0.00494816	NA	-0.68976	0.389303	0.0764306	0.265148	-1.2448	0.422999	0.00325266	0.0507776	-1.59891	0.783458	0.0412664	0.145762
hsa-miR-483-3p	3.0153	-0.894918	0.401507	0.0258208	NA	-1.36449	0.46842	0.00358018	0.0437405	-0.462442	0.487903	0.343224	0.567329	-0.383981	0.940424	0.683049	NA
hsa-miR-145-5p	4.26175	-0.828488	0.375731	0.0274537	NA	-0.953715	0.442935	0.0313053	0.159942	-0.680413	0.463213	0.141861	0.379646	-1.61608	0.888323	0.0688732	0.2083
hsa-miR-323b-3p	2.65972	-0.796324	0.419948	0.0579278	NA	-0.813024	0.499617	0.103675	0.312823	-0.781966	0.522959	0.134844	0.378578	-1.24292	0.989419	0.20904	NA
hsa-miR-625-5p	3.29459	-0.777075	0.317502	0.0143865	NA	-0.944941	0.375159	0.0117763	0.0919204	-0.598922	0.398902	0.133246	0.378578	-0.786211	0.743461	0.290283	NA
hsa-miR-548e-3p	4.37625	-0.743914	0.3029	0.0140505	NA	-0.732028	0.352429	0.0377932	0.184995	-0.673463	0.374381	0.072039	0.310575	-1.52992	0.725957	0.0350788	0.129844
hsa-miR-4286	3.41646	-0.688137	0.367256	0.0609679	NA	-0.562789	0.432046	0.192707	0.444107	-0.839168	0.460635	0.0684907	0.310575	-0.926902	0.824641	0.26101	NA
hsa-miR-1273h-3p	2.79431	-0.684608	0.337984	0.0428096	NA	-0.651594	0.398222	0.101786	0.312823	-0.648581	0.421267	0.123659	0.370984	-1.16122	0.746432	0.11978	NA
hsa-miR-11400	5.85314	-0.676316	0.360359	0.0605479	0.18483	-0.453698	0.420148	0.280208	0.521446	-0.935572	0.446006	0.0359346	0.250486	-0.82543	0.892538	0.355063	0.514734
hsa-miR-505-3p	4.94911	-0.652501	0.333067	0.0501047	0.173497	-0.913778	0.388794	0.0187589	0.125506	-0.352737	0.402462	0.380787	0.591166	-1.18437	0.775516	0.12671	0.296454
hsa-miR-429	3.76743	-0.617613	0.370364	0.0953987	NA	-0.633133	0.432073	0.142829	0.380394	-0.542832	0.45311	0.230912	0.466807	-1.59139	0.869816	0.067314	NA
hsa-miR-339-5p	4.73688	-0.612008	0.364577	0.0932145	NA	-0.611091	0.429159	0.154467	0.398214	-0.571159	0.452376	0.206742	0.454997	-0.943451	0.872464	0.279535	0.451847
hsa-miR-4446-3p	7.55004	-0.598835	0.298391	0.0447626	0.157712	-0.108332	0.308724	0.725662	0.86403	-1.38355	0.345995	6.36746e-05	0.0178926	-1.76284	0.649059	0.00660783	0.0507243
hsa-miR-133a-3p	12.5681	-0.576704	0.366638	0.11573	0.268494	-1.4013	0.404837	0.000537412	0.0154696	0.227904	0.406843	0.575359	0.779192	-1.11934	0.859045	0.192572	0.384755
hsa-miR-98-3p	2.44788	-0.547355	0.324394	0.0915422	NA	-0.592866	0.375595	0.114458	0.331574	-0.479988	0.404023	0.234826	0.471328	-1.09597	0.72009	0.12801	NA
hsa-miR-191-3p	6.15559	-0.539975	0.295211	0.0673826	0.195409	-0.104463	0.308055	0.73453	0.867239	-1.14026	0.348086	0.00105369	0.0296087	-1.74599	0.62462	0.00518533	0.0469558
hsa-miR-410-3p	18.0127	-0.537148	0.295215	0.0688336	0.197153	-0.501095	0.342534	0.143494	0.380394	-0.579228	0.356738	0.104444	0.341266	-1.59433	0.74489	0.0323258	0.123335
hsa-miR-320a-3p	267.678	-0.535034	0.248205	0.0311138	0.131244	-0.738166	0.290164	0.0109604	0.0879965	-0.344044	0.297784	0.247949	0.483844	-0.83888	0.665655	0.207586	0.39908
hsa-miR-125b-2-3p	14.9669	-0.528591	0.273951	0.0536675	0.175364	-0.640018	0.319435	0.0451135	0.198076	-0.35347	0.329617	0.283555	0.517397	-1.20102	0.684797	0.0794579	0.227357
hsa-miR-671-3p	7.68636	-0.528252	0.24611	0.0318407	0.131446	-0.528578	0.286439	0.0649878	0.247885	-0.485936	0.303848	0.10976	0.354513	-1.11684	0.579772	0.0540607	0.178761
hsa-miR-203a-3p	291.315	-0.526303	0.271207	0.0523076	0.175364	-0.495749	0.317209	0.118089	0.333697	-0.554343	0.325738	0.0887919	0.32573	-1.34305	0.728754	0.0653372	0.20509
hsa-miR-889-3p	2.70749	-0.523587	0.46979	0.265059	NA	-0.760594	0.558682	0.173385	0.423954	-0.250323	0.567636	0.65922	0.830676	-1.46653	1.1186	0.189845	NA
hsa-miR-497-5p	9.54104	-0.52012	0.406779	0.201027	0.382501	-0.573657	0.480629	0.232652	0.477192	-0.443277	0.498734	0.374108	0.584024	-0.835167	1.04435	0.423883	0.569299
hsa-miR-582-3p	6.66289	-0.508339	0.313541	0.104957	0.24847	-0.678844	0.364705	0.0626948	0.247885	-0.325061	0.383234	0.396323	0.600494	-0.182227	0.742789	0.806203	0.869297
hsa-miR-4454	5.77162	-0.494047	0.367153	0.178426	0.351851	-0.645555	0.413778	0.118725	0.333697	-0.289351	0.427451	0.498455	0.707403	-2.55662	0.878887	0.0036267	0.0437388
hsa-miR-1468-5p	9.37274	-0.493901	0.25294	0.0508623	0.17353	-0.41877	0.29097	0.150088	0.394156	-0.509101	0.307585	0.0978933	0.338126	-1.39463	0.606675	0.0215156	0.0985354
hsa-miR-941	105.456	-0.490069	0.240858	0.0418829	0.155704	-0.486762	0.283111	0.0855533	0.286196	-0.480558	0.292053	0.0998783	0.338142	-0.882918	0.645931	0.171659	0.352362
hsa-miR-320d	8.04985	-0.478283	0.299368	0.110123	0.258066	-0.83812	0.336664	0.0127928	0.0945992	-0.0769987	0.342326	0.822035	0.905851	-1.99856	0.694783	0.0040209	0.0437388
hsa-miR-125b-5p	23.8637	-0.463581	0.252716	0.0665953	0.195409	-0.605526	0.295649	0.0405473	0.186784	-0.282648	0.305285	0.354524	0.575846	-0.853701	0.653699	0.191568	0.384755
hsa-miR-146a-5p	1136.11	-0.462232	0.264051	0.0800256	0.221808	-0.34452	0.307291	0.262223	0.5117	-0.565415	0.315152	0.072797	0.310575	-1.33506	0.709591	0.0599102	0.195115
hsa-miR-134-5p	4.93191	-0.459552	0.359502	0.201143	0.382501	-0.233372	0.417454	0.576137	0.763654	-0.770575	0.447417	0.0850194	0.32573	-1.1182	0.884241	0.206018	0.39908
hsa-miR-548am-5p	2.33655	-0.459506	0.36324	0.205864	NA	-0.386817	0.423044	0.360525	0.599452	-0.63369	0.454226	0.162986	0.412605	-0.0490014	0.808555	0.951675	NA
hsa-miR-885-5p	4.68766	-0.452706	0.42781	0.289966	NA	-1.33706	0.488013	0.00614775	0.0575839	0.273847	0.49163	0.577516	0.779192	-0.342619	0.99229	0.729883	0.815365
hsa-miR-12136	5.11982	-0.448918	0.411305	0.275076	0.462446	-1.48185	0.473156	0.00173713	0.0256912	0.492596	0.467315	0.291838	0.522829	-1.64552	0.942031	0.0806751	0.227357
hsa-miR-181a-2-3p	20.0005	-0.430007	0.201489	0.0328308	0.131446	-0.234642	0.231258	0.310279	0.553516	-0.687971	0.246518	0.00525846	0.0591051	-0.178656	0.47867	0.708974	0.809802
hsa-miR-221-3p	281.344	-0.427659	0.191408	0.0254647	0.109404	-0.4392	0.224169	0.050085	0.210058	-0.380636	0.230502	0.0986701	0.338126	-0.932532	0.512549	0.06885	0.2083
hsa-miR-335-5p	20.7962	-0.419234	0.206444	0.0422817	0.155704	-0.442236	0.240684	0.0661486	0.247885	-0.373738	0.252787	0.139282	0.378578	-0.852177	0.514265	0.0975039	0.26001
hsa-miR-191-5p	2755.82	-0.415181	0.250793	0.0978289	0.246699	-0.079401	0.281867	0.778177	0.890364	-0.954163	0.289093	0.000964989	0.0296087	-0.651637	0.650781	0.316674	0.483883
hsa-miR-28-5p	15.8587	-0.41518	0.250364	0.0972555	0.246699	-0.399075	0.293817	0.174387	0.423954	-0.418609	0.308488	0.174791	0.429369	-0.681913	0.631902	0.280523	0.451847
hsa-miR-155-5p	13.1887	-0.414576	0.279388	0.137842	0.309852	-0.593806	0.327361	0.0696902	0.247885	-0.20164	0.339082	0.552067	0.767974	-0.80051	0.694797	0.249259	0.426319
hsa-miR-223-5p	32.1136	-0.41164	0.220918	0.0624175	0.188063	-0.508283	0.25686	0.0478348	0.20366	-0.261826	0.266313	0.325533	0.550835	-0.884973	0.559374	0.113632	0.279017
hsa-miR-200a-3p	4.38253	-0.409876	0.373622	0.272626	NA	-0.348836	0.435486	0.423115	0.64617	-0.429891	0.460719	0.350775	0.573068	-0.966643	0.899258	0.282404	0.451847
hsa-miR-411-5p	8.61546	-0.408595	0.358886	0.254908	0.438063	-0.352552	0.421995	0.40347	0.630556	-0.480857	0.438266	0.272562	0.503367	-1.02807	0.909799	0.25848	0.436075
hsa-miR-100-5p	85.2334	-0.403927	0.260849	0.121499	0.279088	-0.250279	0.296631	0.398816	0.629592	-0.469727	0.306529	0.125422	0.370984	-1.83107	0.675934	0.00674961	0.0507243
hsa-miR-381-3p	4.96061	-0.403568	0.345242	0.242427	0.423816	-0.385034	0.400658	0.33655	0.582356	-0.418175	0.424191	0.324223	0.550835	-1.20154	0.80541	0.135743	0.311707
hsa-miR-199b-5p	8.38502	-0.40164	0.296086	0.174942	0.351851	-0.332161	0.346541	0.337808	0.582356	-0.461823	0.366785	0.20799	0.454997	-0.789385	0.732494	0.281182	0.451847
hsa-miR-431-5p	8.44292	-0.389076	0.36188	0.282307	0.471189	-0.353014	0.425269	0.406484	0.631061	-0.424178	0.442901	0.3382	0.562333	-0.728586	0.912637	0.424679	0.569299
hsa-miR-29b-3p	4.52725	-0.388677	0.260237	0.135293	NA	-0.451546	0.305227	0.139039	0.37932	-0.32761	0.323082	0.310577	0.535411	-0.244527	0.576413	0.671404	0.781728
hsa-miR-548c-5p	2.16575	-0.375522	0.361127	0.298404	NA	-0.358244	0.423029	0.397076	0.629592	-0.471164	0.4507	0.295835	0.522829	-0.032129	0.794872	0.967758	NA
hsa-miR-548o-5p	2.16575	-0.375522	0.361127	0.298404	NA	-0.358244	0.423029	0.397076	0.629592	-0.471164	0.4507	0.295835	0.522829	-0.032129	0.794872	0.967758	NA
hsa-miR-132-3p	6.86098	-0.371254	0.265066	0.161331	0.343382	-0.280299	0.30959	0.36526	0.603753	-0.510909	0.33232	0.124195	0.370984	-0.289375	0.609615	0.635012	0.753507
hsa-miR-548k	4.07653	-0.370872	0.281508	0.187689	NA	-0.483998	0.328898	0.141136	0.380394	-0.191494	0.345622	0.579541	0.779192	-0.763858	0.645564	0.236713	0.415319
hsa-miR-338-5p	4.86625	-0.364475	0.298705	0.222395	0.406779	-0.362161	0.347169	0.296863	0.54522	-0.31546	0.365956	0.388678	0.594001	-0.999149	0.706404	0.15724	0.345094
hsa-miR-340-5p	51.5308	-0.360046	0.172141	0.0364771	0.141045	-0.41248	0.200962	0.0401189	0.186784	-0.281469	0.209673	0.179461	0.429369	-0.631501	0.432749	0.144489	0.325757
hsa-miR-30c-5p	77.8984	-0.351895	0.207933	0.0905795	0.24277	-0.339213	0.243057	0.16283	0.415958	-0.333965	0.251735	0.184623	0.432325	-0.883736	0.546268	0.105712	0.267516
hsa-let-7f-2-3p	2.67938	-0.343262	0.375142	0.360182	NA	-0.593493	0.439257	0.176654	0.423954	-0.130808	0.458619	0.775475	0.868161	-0.222774	0.844764	0.792002	NA
hsa-miR-21-5p	1517.63	-0.338152	0.201018	0.0925299	0.24277	-0.519544	0.23373	0.0262267	0.144504	-0.137994	0.239673	0.564778	0.770401	-0.625713	0.538791	0.245508	0.42282
hsa-miR-301b-3p	2.73165	-0.322574	0.333267	0.333087	NA	-0.0382413	0.375994	0.918989	0.964164	-0.622325	0.40178	0.121401	0.370984	-1.4917	0.757973	0.0490662	NA
hsa-miR-130b-5p	11.0352	-0.320636	0.238563	0.17894	0.351851	-0.181943	0.273966	0.506621	0.709126	-0.410764	0.289833	0.156412	0.403228	-1.01679	0.58185	0.080548	0.227357
hsa-miR-146b-5p	283.447	-0.313621	0.287317	0.27503	0.462446	-0.0901495	0.334461	0.787517	0.892307	-0.602633	0.343537	0.0793962	0.310575	-0.705216	0.771141	0.360449	0.516712
hsa-miR-136-3p	7.14657	-0.309194	0.329621	0.34823	0.542211	-0.326698	0.383918	0.394793	0.629592	-0.285878	0.402727	0.477795	0.692063	-1.07531	0.797366	0.177471	0.36076
hsa-miR-181d-5p	7.43258	-0.305134	0.251603	0.225222	0.406779	-0.176246	0.289972	0.543317	0.736973	-0.465483	0.311987	0.135701	0.378578	-0.562771	0.586567	0.337341	0.495033
hsa-miR-342-3p	41.8907	-0.305091	0.228478	0.181771	0.351851	-0.240113	0.267025	0.368538	0.605609	-0.350966	0.277834	0.206508	0.454997	-0.712163	0.591968	0.22896	0.41013
hsa-miR-199a-3p	321.786	-0.293449	0.179779	0.102621	0.247008	-0.244326	0.207694	0.239446	0.484061	-0.315581	0.213696	0.139737	0.378578	-1.07598	0.475262	0.0235757	0.100806
hsa-miR-199b-3p	321.257	-0.293383	0.179589	0.102334	0.247008	-0.244723	0.207467	0.238168	0.484061	-0.314937	0.213464	0.140114	0.378578	-1.07593	0.474723	0.0234241	0.100806
hsa-miR-99a-5p	32.1066	-0.29062	0.281676	0.302189	0.48686	-0.173512	0.321525	0.589435	0.777612	-0.326902	0.333766	0.327364	0.550835	-1.75019	0.72216	0.0153694	0.0907526
hsa-miR-7704	8.17852	-0.290398	0.326161	0.373278	0.569739	-0.544738	0.381556	0.153386	0.398214	0.014071	0.398323	0.97182	0.982307	-0.536761	0.770253	0.485889	0.621136
hsa-miR-181a-3p	7.14182	-0.285336	0.268012	0.287041	0.475667	-0.36243	0.312617	0.246317	0.490887	-0.148899	0.328096	0.649953	0.822688	-0.898309	0.617747	0.145899	0.325973
hsa-miR-150-5p	318.338	-0.282865	0.19319	0.143145	0.313299	-0.248856	0.22599	0.270818	0.521446	-0.274139	0.232564	0.238491	0.47529	-0.810817	0.51734	0.117049	0.279685
hsa-miR-148b-3p	102.046	-0.277333	0.158576	0.0803098	0.221808	-0.191456	0.185374	0.301693	0.547522	-0.368195	0.192795	0.0561625	0.297767	-0.300825	0.414783	0.468293	0.608045
hsa-miR-375-3p	482.408	-0.274852	0.284906	0.334689	0.524648	-0.0442557	0.332289	0.894047	0.955237	-0.570436	0.341118	0.0944741	0.338126	-0.228067	0.765518	0.765761	0.844038
hsa-miR-145-3p	18.5996	-0.271618	0.223874	0.22503	0.406779	-0.458403	0.252671	0.0696421	0.247885	-0.00249672	0.260774	0.992361	0.992361	-1.32728	0.540716	0.0141015	0.0874295
hsa-miR-10401-3p	2.88726	-0.265426	0.387717	0.493605	NA	-0.130943	0.447096	0.769618	0.886323	-0.568691	0.484733	0.240713	0.476341	0.123826	0.918945	0.892811	NA
hsa-miR-146b-3p	6.11729	-0.257232	0.246303	0.296312	0.484116	-0.302188	0.276658	0.27471	0.521446	-0.123321	0.294183	0.675071	0.831487	-1.23288	0.521465	0.0180664	0.0985354
hsa-miR-361-3p	14.2812	-0.256454	0.186396	0.168865	0.351851	-0.277479	0.215343	0.197557	0.444107	-0.283622	0.230722	0.218966	0.459174	0.0994836	0.422332	0.813776	0.873664
hsa-miR-320c	7.70195	-0.254271	0.290264	0.381032	0.571291	-0.432056	0.333791	0.195531	0.444107	0.0164904	0.341204	0.961453	0.981373	-1.29902	0.707007	0.0661581	0.20509
hsa-miR-181c-5p	36.9855	-0.252739	0.205051	0.217739	0.406779	-0.31383	0.238505	0.188234	0.444107	-0.209561	0.248795	0.399617	0.600494	0.243507	0.521078	0.640276	0.756135
hsa-miR-574-3p	11.6185	-0.251684	0.237528	0.289328	0.476058	-0.455907	0.274628	0.0968963	0.305931	0.0205633	0.285582	0.942598	0.971389	-0.840651	0.565465	0.137106	0.311949
hsa-miR-142-3p	93.2507	-0.249453	0.245886	0.310341	0.493145	-0.675536	0.277983	0.0150932	0.108748	0.131166	0.2852	0.645583	0.820854	-0.548081	0.629759	0.384135	0.538224
hsa-miR-125a-5p	224.55	-0.238447	0.275802	0.387281	0.575956	0.0776654	0.314624	0.805023	0.904846	-0.53831	0.323719	0.0963336	0.338126	-1.26416	0.723698	0.0806718	0.227357
hsa-miR-222-3p	181.234	-0.231184	0.197262	0.241213	0.423816	0.0568735	0.218545	0.794681	0.896809	-0.529742	0.226064	0.0191127	0.149185	-1.15975	0.49856	0.0200079	0.0985354
hsa-miR-28-3p	531.328	-0.209624	0.202323	0.300163	0.48686	-0.004795	0.232772	0.983565	0.994191	-0.449615	0.239153	0.0601041	0.307077	-0.608296	0.535353	0.25585	0.434595
hsa-miR-148b-5p	4.28811	-0.197706	0.36957	0.592675	NA	-0.52119	0.435476	0.231373	0.477192	0.17524	0.447571	0.695401	0.831886	-0.0686802	0.888407	0.938379	0.94987
hsa-miR-30e-3p	41.23	-0.189541	0.214598	0.377109	0.571291	-0.102567	0.250353	0.682033	0.836906	-0.322573	0.261659	0.21765	0.459174	0.00721467	0.55054	0.989544	0.993551
hsa-miR-99b-5p	225.549	-0.188516	0.316017	0.550817	0.742962	0.110561	0.361693	0.759852	0.878677	-0.432735	0.37173	0.244379	0.480213	-1.56214	0.832715	0.0606611	0.195115
hsa-miR-589-5p	19.713	-0.181324	0.256851	0.480219	0.671149	-0.522206	0.295922	0.0776186	0.265986	0.11111	0.305812	0.716359	0.836463	-0.198747	0.64161	0.756741	0.837821
hsa-miR-30d-5p	1239.45	-0.175747	0.150519	0.242963	0.423816	-0.0147752	0.173513	0.93214	0.964164	-0.363972	0.178275	0.0411877	0.269157	-0.164751	0.39934	0.679931	0.787957
hsa-miR-181b-5p	100.544	-0.166071	0.204637	0.417056	0.600975	-0.298862	0.239508	0.212099	0.461991	-0.0234303	0.246936	0.924407	0.962876	-0.207974	0.53911	0.699665	0.803319
hsa-miR-4433b-5p	30.897	-0.162929	0.306696	0.595254	0.767016	0.246953	0.345893	0.475253	0.676817	-0.637675	0.36199	0.07814	0.310575	-0.953179	0.782445	0.223146	0.406913
hsa-miR-1307-3p	29.4614	-0.162175	0.199672	0.41667	0.600975	-0.248175	0.229475	0.27948	0.521446	-0.124909	0.240446	0.60342	0.788656	0.506429	0.488779	0.300151	0.471123
hsa-miR-502-3p	10.2545	-0.158456	0.338485	0.639691	0.786468	-0.5348	0.397077	0.178031	0.423954	0.152524	0.409843	0.70978	0.836463	-0.012573	0.846264	0.988146	0.993551
hsa-miR-143-3p	4106.57	-0.153041	0.281764	0.587025	0.765111	0.079068	0.326416	0.808601	0.905247	-0.403679	0.334643	0.227704	0.466807	-0.905031	0.753758	0.229871	0.41013
hsa-miR-30d-3p	6.8034	-0.14824	0.284016	0.601711	0.767016	-0.139733	0.330907	0.672825	0.836565	-0.139934	0.351247	0.690341	0.831886	-0.514913	0.669535	0.441858	0.582876
hsa-miR-22-3p	13143.6	-0.147842	0.215049	0.491778	0.683188	-0.634909	0.239602	0.00805294	0.0707149	0.223753	0.245603	0.362276	0.57793	-0.0646216	0.55332	0.907027	0.937094
hsa-miR-197-3p	106.897	-0.146978	0.32417	0.650262	0.786468	0.0791628	0.376887	0.833634	0.922248	-0.52154	0.388425	0.179367	0.429369	-0.437383	0.864276	0.612809	0.734186
hsa-miR-27a-3p	687.586	-0.146809	0.164444	0.371984	0.569739	-0.286741	0.185653	0.122467	0.340724	0.0276289	0.190529	0.884702	0.941672	-0.987801	0.426204	0.0204673	0.0985354
hsa-miR-26a-5p	1942.66	-0.14576	0.16153	0.366858	0.567407	-0.0805141	0.188738	0.669676	0.836352	-0.197427	0.193614	0.307875	0.53403	-0.608028	0.435277	0.162451	0.349848
hsa-miR-29c-3p	46.0337	-0.144262	0.241771	0.550715	0.742962	-0.327315	0.282014	0.245791	0.490887	0.0380015	0.291286	0.896202	0.943193	-0.17226	0.627418	0.783659	0.859944
hsa-miR-425-3p	4.84255	-0.136659	0.315557	0.664963	NA	-0.151796	0.370026	0.681638	0.836906	-0.117045	0.393115	0.765904	0.862431	-0.12737	0.761408	0.867148	0.911241
hsa-miR-10a-5p	4669.99	-0.133589	0.305235	0.661632	0.787887	0.055331	0.353586	0.87565	0.946376	-0.274804	0.362465	0.44836	0.656193	-1.33775	0.816574	0.10137	0.263251
hsa-miR-27b-3p	2692.85	-0.132848	0.187059	0.477583	0.671149	-0.458043	0.205201	0.025604	0.144504	0.204244	0.210364	0.331594	0.55463	-0.943182	0.473359	0.046313	0.159523
hsa-miR-338-3p	9.32523	-0.131826	0.283609	0.642062	0.786468	-0.518972	0.315437	0.0999187	0.311968	0.295953	0.32277	0.359187	0.57793	-1.00081	0.641613	0.118801	0.280596
hsa-miR-424-5p	6.72756	-0.130634	0.28557	0.647348	0.786468	-0.198742	0.330629	0.547771	0.736973	0.0144736	0.346128	0.966646	0.981373	-0.820769	0.67204	0.221969	0.406913
hsa-miR-130b-3p	77.9409	-0.118283	0.211835	0.57659	0.759315	-0.206114	0.246946	0.403915	0.630556	-0.0853682	0.25536	0.738149	0.841148	0.446189	0.554457	0.420974	0.569299
hsa-miR-628-3p	12.0938	-0.117548	0.240524	0.625044	0.786468	0.0218256	0.274883	0.936715	0.964164	-0.361378	0.293662	0.218476	0.459174	0.207536	0.579443	0.72022	0.811885
hsa-miR-151a-5p	242.002	-0.115771	0.14115	0.4121	0.600975	-0.154137	0.164815	0.349676	0.595501	-0.0594773	0.169823	0.726166	0.836463	-0.461355	0.374697	0.21822	0.40387
hsa-miR-339-3p	14.5049	-0.113456	0.217053	0.601175	0.767016	-0.263164	0.254973	0.302014	0.547522	0.0251931	0.268276	0.925183	0.962876	-0.0720342	0.518606	0.889529	0.926294
hsa-miR-345-5p	75.304	-0.108737	0.163179	0.505177	0.693497	-0.192175	0.189775	0.31123	0.553516	0.00803813	0.196695	0.967403	0.981373	-0.449828	0.421416	0.285782	0.454321
hsa-miR-9985	42.0836	-0.106313	0.234917	0.65087	0.786468	-0.201022	0.273756	0.46276	0.673601	0.0122336	0.282265	0.96543	0.981373	-0.613371	0.606126	0.31156	0.479919
hsa-miR-342-5p	22.7064	-0.103899	0.216716	0.631636	0.786468	0.00335429	0.251311	0.989351	0.994191	-0.203173	0.264092	0.441699	0.649829	-0.640509	0.54837	0.242798	0.421076
hsa-miR-574-5p	3.1016	-0.0992741	0.322604	0.75829	NA	-0.0501543	0.370043	0.892188	0.955237	-0.0833602	0.39249	0.831804	0.907963	-0.861187	0.693561	0.214352	NA
hsa-miR-26b-3p	13.6261	-0.0948084	0.215148	0.659454	0.787887	-0.303723	0.2472	0.219202	0.470196	0.148976	0.257264	0.562536	0.770401	-0.0563865	0.502434	0.910644	0.937094
hsa-miR-33b-5p	10.7877	-0.0941157	0.324292	0.771649	0.87328	-0.819631	0.363725	0.0242315	0.144504	0.482058	0.369936	0.192546	0.443488	0.066659	0.773031	0.931283	0.94655
hsa-miR-326	3.25581	-0.0916655	0.310371	0.767733	NA	0.0282282	0.35253	0.936179	0.964164	-0.200555	0.382179	0.599746	0.788656	-0.850168	0.672835	0.206388	NA
hsa-let-7d-3p	244.934	-0.0862025	0.147501	0.558937	0.745249	0.0729689	0.167341	0.662801	0.831461	-0.246626	0.173214	0.154498	0.403228	-0.531372	0.37842	0.160264	0.348644
hsa-miR-186-5p	1015.69	-0.0805779	0.137362	0.557465	0.745249	-0.0632312	0.16103	0.694566	0.846552	-0.130524	0.165437	0.430132	0.636143	0.231629	0.370227	0.53155	0.66578
hsa-miR-93-3p	6.91545	-0.0755833	0.253065	0.765191	0.870217	0.0807816	0.288975	0.779826	0.890364	-0.345391	0.314288	0.271784	0.503367	0.254818	0.594001	0.667933	0.781356
hsa-miR-10399-3p	2.43512	-0.0729712	0.404467	0.856828	NA	-0.509104	0.462922	0.271435	0.521446	0.392572	0.474534	0.408078	0.609947	-0.640823	0.86301	0.457757	NA
hsa-miR-139-5p	5.65645	-0.0717725	0.30365	0.813148	0.894078	-0.323786	0.348531	0.352888	0.595501	0.252864	0.362872	0.485903	0.700198	-0.581545	0.699926	0.406048	0.559445
hsa-miR-24-3p	109.66	-0.067068	0.280101	0.810763	0.894078	-0.0533149	0.322808	0.868818	0.943513	-0.00596336	0.331665	0.985655	0.989175	-1.44743	0.740761	0.0507041	0.169927
hsa-miR-371b-5p	6.56484	-0.0601795	0.355082	0.865419	0.938211	0.263415	0.400727	0.510961	0.709126	-0.68305	0.43155	0.113471	0.362333	-0.749479	0.848641	0.377154	0.534481
hsa-miR-194-5p	18.0257	-0.0578485	0.283174	0.83813	0.917199	-0.624238	0.314951	0.0474772	0.20366	0.39172	0.320901	0.222204	0.462514	0.245702	0.665166	0.711842	0.809802
hsa-miR-324-5p	2.91926	-0.0561985	0.3572	0.874984	NA	-0.286688	0.389544	0.461757	0.673601	-0.0876891	0.417404	0.833604	0.907963	1.69652	0.733241	0.0206829	NA
hsa-miR-30e-5p	1329.03	-0.0546964	0.115136	0.634745	0.786468	-0.10479	0.134743	0.436743	0.65981	-0.021144	0.138451	0.878621	0.938755	0.21723	0.309485	0.482737	0.620305
hsa-miR-17-3p	16.718	-0.0462012	0.268404	0.863333	0.938211	-0.345774	0.3068	0.259729	0.510377	0.153707	0.318974	0.629892	0.815666	0.900837	0.65601	0.169688	0.352362
hsa-miR-140-3p	222.003	-0.0386936	0.152563	0.799786	0.892068	-0.170743	0.176113	0.332289	0.579958	0.0605031	0.181797	0.739281	0.841148	0.387277	0.396661	0.328894	0.492632
hsa-let-7a-3p	4.16402	-0.0364167	0.259175	0.888257	NA	-0.0290805	0.299064	0.922537	0.964164	0.00761325	0.316859	0.980831	0.987862	-0.537795	0.556802	0.334112	0.494542
hsa-miR-10b-5p	11139.6	-0.0361425	0.334454	0.913945	0.948209	0.148897	0.388887	0.701808	0.848593	-0.142539	0.398634	0.720666	0.836463	-1.24695	0.898192	0.165049	0.349848
hsa-miR-3615	91.9863	-0.0284999	0.194248	0.883354	0.941054	-0.301033	0.223184	0.177399	0.423954	0.198172	0.230028	0.388955	0.594001	0.200496	0.496393	0.686282	0.791618
hsa-miR-4492	7.39486	-0.0254114	0.355884	0.943077	0.955431	-0.135256	0.41064	0.74187	0.868692	0.157436	0.428368	0.713227	0.836463	-0.9889	0.8377	0.237804	0.415319
hsa-miR-374b-5p	7.25217	-0.0239455	0.241005	0.920855	0.949504	-0.0880598	0.280688	0.753727	0.875196	0.0398988	0.294852	0.89236	0.942682	0.0967326	0.569477	0.865119	0.911241
hsa-miR-500a-3p	28.8745	-0.0227072	0.181598	0.900491	0.941054	-0.0830957	0.212611	0.69592	0.846552	0.0433258	0.222705	0.84575	0.912403	-0.0611639	0.453348	0.892678	0.926294
hsa-miR-584-5p	186.793	-0.0221204	0.144992	0.878743	0.941054	-0.0280043	0.170643	0.869644	0.943513	-0.0135953	0.176067	0.938451	0.971389	-0.065836	0.385157	0.864277	0.911241
hsa-miR-501-3p	36.7933	-0.0208114	0.266251	0.937697	0.955431	0.219584	0.307131	0.474638	0.676817	-0.331368	0.320826	0.30167	0.529808	-0.181333	0.688122	0.792151	0.861251
hsa-miR-454-5p	5.94157	-0.0198594	0.2444	0.935237	0.955431	0.208553	0.274127	0.446783	0.66905	-0.272194	0.297401	0.360065	0.57793	-0.647138	0.521487	0.214625	0.403234
hsa-miR-432-5p	9.30651	-0.0169287	0.387813	0.965182	0.96936	0.402837	0.437342	0.356996	0.597118	-0.638342	0.466292	0.171007	0.429044	-0.472571	0.953333	0.620103	0.739354
hsa-miR-324-3p	6.7288	-0.00213062	0.332046	0.99488	0.99488	-0.236566	0.384922	0.538832	0.736973	0.134111	0.403117	0.739372	0.841148	0.629445	0.782528	0.421181	0.569299
hsa-miR-196b-5p	4.26128	0.00293578	0.28262	0.991712	NA	0.0756304	0.326544	0.816842	0.910844	-0.104998	0.354813	0.767287	0.862431	-0.0604238	0.628682	0.923432	0.946327
hsa-miR-421	39.5456	0.00831632	0.149823	0.955734	0.964045	-0.215846	0.166372	0.194503	0.444107	0.219593	0.173867	0.206591	0.454997	0.330634	0.342957	0.335013	0.494542
hsa-miR-181a-5p	2043.92	0.0184436	0.14661	0.89989	0.941054	-0.00997865	0.171798	0.953682	0.978046	0.0274771	0.176255	0.876116	0.938755	0.401501	0.395776	0.310362	0.479919
hsa-miR-651-5p	1.98663	0.0199831	0.37578	0.95759	NA	-0.0448016	0.438124	0.918552	0.964164	0.116416	0.465059	0.802336	0.891785	-0.273769	0.810268	0.735458	NA
hsa-miR-126-3p	248.497	0.0202888	0.160003	0.899096	0.941054	-0.188263	0.178257	0.290907	0.537795	0.245627	0.183262	0.180145	0.429369	-0.649298	0.404959	0.108854	0.272685
hsa-miR-22-5p	7.86315	0.0220665	0.298334	0.941038	0.955431	-0.327295	0.346509	0.344889	0.590937	0.354553	0.3573	0.321046	0.550086	0.124382	0.706476	0.860246	0.911241
hsa-miR-106a-5p	3.26965	0.0267914	0.343961	0.937915	NA	-0.150355	0.395238	0.703637	0.848593	0.146525	0.418619	0.726324	0.836463	0.687979	0.765126	0.368562	NA
hsa-miR-301a-3p	27.1652	0.0273032	0.210994	0.897039	0.941054	0.107569	0.242251	0.657014	0.82975	-0.118724	0.255589	0.642282	0.820854	0.577156	0.521353	0.268279	0.443554
hsa-miR-30b-5p	23.8426	0.0322971	0.304436	0.915512	0.948209	0.167862	0.355258	0.636565	0.81678	-0.157054	0.372552	0.673345	0.831487	0.456807	0.783211	0.559725	0.687188
hsa-miR-7706	18.7484	0.0338779	0.241517	0.888446	0.941054	0.101306	0.276709	0.714284	0.854101	-0.155548	0.291109	0.593113	0.788656	0.742628	0.593011	0.210461	0.401494
hsa-miR-625-3p	7.69346	0.0354719	0.27157	0.896078	0.941054	0.3903	0.299342	0.192281	0.444107	-0.519016	0.331139	0.117029	0.369496	-0.195025	0.616695	0.751819	0.836104
hsa-miR-423-5p	8557.69	0.0437398	0.171442	0.798623	0.892068	-0.243906	0.193566	0.207644	0.459433	0.278189	0.198423	0.160915	0.411066	0.422404	0.446903	0.344567	0.502663
hsa-miR-126-5p	3555.45	0.0624606	0.136727	0.647796	0.786468	0.0830392	0.160107	0.604006	0.785767	0.0591829	0.16421	0.718541	0.836463	-0.324389	0.369305	0.379739	0.535087
hsa-miR-204-5p	9.52517	0.0738227	0.310388	0.812005	0.894078	0.0126209	0.362405	0.972219	0.993431	0.147813	0.379042	0.696563	0.831886	-0.117255	0.770563	0.879054	0.919854
hsa-let-7b-3p	10.8224	0.0744947	0.23327	0.749461	0.856527	0.247345	0.266814	0.35391	0.595501	-0.0546654	0.284189	0.847463	0.912403	-0.529527	0.543313	0.329745	0.492632
hsa-let-7i-3p	7.83818	0.0760857	0.286493	0.790566	0.890346	-0.138701	0.334085	0.67802	0.836906	0.220029	0.345762	0.524543	0.736982	0.494063	0.69336	0.476116	0.614983
hsa-miR-374a-3p	4.75089	0.0764214	0.280303	0.785131	NA	-0.195156	0.326855	0.550459	0.736973	0.446673	0.333383	0.180305	0.429369	-0.313042	0.598025	0.600655	0.723118
hsa-miR-185-3p	3.66431	0.0771881	0.32835	0.814148	NA	-0.0325563	0.373792	0.930594	0.964164	0.0280259	0.397091	0.943734	0.971389	1.03187	0.706878	0.144356	NA
hsa-miR-425-5p	282.993	0.0797358	0.182532	0.662233	0.787887	-0.14856	0.20886	0.476903	0.676817	0.240117	0.214734	0.26348	0.503367	0.662089	0.476121	0.164349	0.349848
hsa-miR-636	3.0629	0.0804071	0.344435	0.815415	NA	-0.142298	0.388039	0.713835	0.854101	0.207003	0.409786	0.613454	0.798058	1.44997	0.737778	0.0493765	NA
hsa-miR-450b-5p	22.0758	0.0836059	0.25412	0.742154	0.852375	0.164841	0.294228	0.575309	0.763654	0.0287848	0.305844	0.925017	0.962876	-0.695479	0.642527	0.27907	0.451847
hsa-miR-17-5p	44.0134	0.0842147	0.213858	0.693738	0.809318	0.0210822	0.24788	0.932222	0.964164	0.106087	0.257695	0.680576	0.831487	0.705957	0.54725	0.197048	0.384787
hsa-miR-128-3p	188.667	0.0905479	0.1186	0.445182	0.633633	0.103784	0.139077	0.455524	0.673601	0.0620316	0.143986	0.6666	0.831487	0.236807	0.309655	0.444423	0.583158
hsa-miR-576-5p	8.44773	0.09081	0.265185	0.73202	0.844918	0.227135	0.299103	0.447621	0.66905	-0.171854	0.325062	0.597027	0.788656	0.6146	0.618008	0.319987	0.483883
hsa-miR-140-5p	3.70385	0.0994842	0.273325	0.715874	NA	-0.235705	0.312633	0.450888	0.670367	0.458389	0.323292	0.156226	0.403228	0.314352	0.577653	0.586312	NA
hsa-miR-142-5p	2748.36	0.0995672	0.148736	0.503227	0.693497	0.0867886	0.175595	0.621126	0.800626	0.105048	0.18013	0.559773	0.770401	0.21236	0.404904	0.599952	0.723118
hsa-miR-130a-3p	182.107	0.100281	0.245267	0.68264	0.806227	0.0424633	0.288205	0.882866	0.950518	0.115854	0.296386	0.695881	0.831886	0.51579	0.659112	0.43389	0.57852
hsa-miR-210-3p	54.4915	0.101378	0.293084	0.729417	0.844918	-0.427578	0.334919	0.201722	0.449873	0.427781	0.343096	0.212461	0.459174	0.634962	0.752918	0.399041	0.554472
hsa-miR-192-5p	2095.72	0.136472	0.182643	0.454938	0.64357	0.142898	0.215545	0.507355	0.709126	0.143876	0.221044	0.515115	0.727373	-0.00164497	0.497159	0.99736	0.99736
hsa-miR-19b-3p	132.255	0.139208	0.173398	0.422078	0.604457	0.0549886	0.199314	0.782633	0.890364	0.163499	0.206213	0.427855	0.636124	0.839056	0.448491	0.0613669	0.195115
hsa-miR-1246	76.4034	0.147325	0.281499	0.600726	0.767016	0.171449	0.330318	0.603732	0.785767	0.140822	0.339533	0.678324	0.831487	-0.403942	0.750397	0.590367	0.717701
hsa-miR-101-5p	2.97625	0.147699	0.287411	0.607327	NA	-0.143422	0.324479	0.658485	0.82975	0.415805	0.345932	0.22937	0.466807	0.613471	0.577445	0.288059	NA
hsa-miR-224-5p	5.16528	0.1494	0.367802	0.684598	0.806227	0.353796	0.418023	0.397355	0.629592	-0.157275	0.443988	0.723165	0.836463	-0.932066	0.879227	0.2891	0.456668
hsa-miR-374a-5p	10.1364	0.15	0.31245	0.631172	0.786468	0.442568	0.355943	0.213732	0.461991	-0.340305	0.379868	0.370333	0.581361	0.470248	0.777021	0.545051	0.674525
hsa-miR-152-3p	9.42698	0.166815	0.29039	0.565663	0.749907	-0.0342231	0.332825	0.918101	0.964164	0.392479	0.347202	0.258306	0.49851	-0.839873	0.695374	0.227124	0.41013
hsa-miR-30a-3p	11.3388	0.171376	0.309119	0.579305	0.759315	0.115602	0.360589	0.748519	0.872754	0.257488	0.376274	0.493779	0.707403	-0.199091	0.76728	0.795268	0.861251
hsa-miR-598-3p	3.46014	0.185287	0.360295	0.607067	NA	0.0755697	0.420423	0.857351	0.943513	0.25365	0.439271	0.563647	0.770401	0.562649	0.786798	0.474539	NA
hsa-miR-1843	16.1988	0.223761	0.199399	0.261787	0.446578	0.247007	0.227429	0.277441	0.521446	0.143908	0.241963	0.552009	0.767974	0.748695	0.45914	0.102965	0.263251
hsa-miR-19a-3p	40.6046	0.226903	0.196297	0.247716	0.428881	0.13375	0.224181	0.550762	0.736973	0.2461	0.234826	0.294634	0.522829	0.963686	0.488523	0.0485352	0.164887
hsa-miR-877-5p	16.53	0.231407	0.271651	0.394294	0.582651	0.502039	0.310269	0.105646	0.312823	-0.137969	0.328104	0.674117	0.831487	0.241189	0.672354	0.719802	0.811885
hsa-miR-1285-3p	11.7998	0.238129	0.291542	0.414048	0.600975	-0.198033	0.324496	0.541678	0.736973	0.547839	0.335773	0.102769	0.339743	1.3588	0.667322	0.0417304	0.145762
hsa-miR-660-5p	52.7781	0.243527	0.23948	0.309202	0.493145	0.0477139	0.279053	0.864236	0.943513	0.412199	0.287914	0.152238	0.403228	0.417527	0.619647	0.500429	0.633196
hsa-miR-215-5p	109.116	0.250227	0.286038	0.381682	0.571291	0.597054	0.327681	0.0684456	0.247885	-0.155982	0.33792	0.644373	0.820854	-0.200959	0.74829	0.78827	0.861194
hsa-miR-10399-5p	3.61538	0.25565	0.307895	0.40636	NA	-0.00393203	0.354786	0.991157	0.994191	0.542181	0.36699	0.139576	0.378578	0.160051	0.673148	0.812064	NA
hsa-miR-3158-3p	9.83602	0.255929	0.25868	0.322485	0.508955	0.211699	0.289776	0.465049	0.673601	0.160609	0.307766	0.601772	0.788656	1.25625	0.5847	0.0316705	0.123335
hsa-miR-101-3p	1121.43	0.262213	0.171063	0.125315	0.28503	0.0855428	0.193182	0.657904	0.82975	0.347555	0.198247	0.079578	0.310575	1.19427	0.444301	0.00718874	0.0509374
hsa-miR-873-5p	5.01813	0.274406	0.438249	0.531222	0.724962	-0.0852633	0.511291	0.867558	0.943513	0.624265	0.515695	0.226075	0.466807	-0.835519	1.03864	0.421145	0.569299
hsa-miR-26b-5p	356.439	0.280608	0.170916	0.100633	0.247008	0.379616	0.194671	0.051172	0.211461	0.10531	0.200424	0.599279	0.788656	1.0204	0.445023	0.0218526	0.0985354
hsa-miR-3605-3p	15.8423	0.290107	0.216653	0.180558	0.351851	0.528199	0.242147	0.0291604	0.154605	-0.0622157	0.258737	0.809975	0.896074	0.175447	0.502874	0.727173	0.815365
hsa-miR-550a-5p	3.7879	0.299965	0.271438	0.269118	NA	0.376063	0.30882	0.223323	0.4745	0.138232	0.339349	0.683755	0.831754	0.555854	0.603461	0.356993	0.514734
hsa-let-7d-5p	185.24	0.302243	0.183237	0.0990527	0.247008	0.333899	0.214034	0.118753	0.333697	0.241245	0.220571	0.274075	0.503367	0.738249	0.485286	0.128193	0.29712
hsa-miR-144-5p	160.177	0.306826	0.180984	0.0900148	0.24277	0.286665	0.208998	0.170181	0.423954	0.273122	0.215989	0.206043	0.454997	0.988767	0.47241	0.0363466	0.132558
hsa-let-7e-5p	157.975	0.337947	0.279238	0.226183	0.406779	0.420984	0.325642	0.196086	0.444107	0.291707	0.334637	0.383364	0.591898	-0.487795	0.741526	0.51065	0.642849
hsa-miR-532-5p	241.781	0.340906	0.14946	0.0225533	0.100622	0.292827	0.170926	0.0866797	0.286553	0.321102	0.176461	0.0688086	0.310575	1.04081	0.386451	0.00707573	0.0509374
hsa-miR-103a-3p	2157.55	0.349803	0.193171	0.0701653	0.198517	0.0713735	0.216755	0.741943	0.868692	0.544309	0.222235	0.0143156	0.129764	1.27815	0.499658	0.0105263	0.0699026
hsa-miR-652-3p	83.3534	0.353358	0.254876	0.165627	0.349323	-0.00403498	0.291837	0.988969	0.994191	0.601504	0.299892	0.0448846	0.276934	1.08782	0.660928	0.0997852	0.263251
hsa-miR-18a-3p	12.1704	0.363014	0.264558	0.170016	0.351851	0.396158	0.293786	0.177512	0.423954	0.10024	0.317363	0.752113	0.852192	1.3943	0.606311	0.0214688	0.0985354
hsa-miR-629-5p	5.5607	0.364065	0.293536	0.214875	0.405292	0.00674168	0.338692	0.984119	0.994191	0.720716	0.342267	0.0352292	0.250486	0.690884	0.671988	0.303894	0.473998
hsa-miR-15b-5p	133.038	0.366525	0.258408	0.156075	0.335272	0.368336	0.303301	0.224585	0.4745	0.33025	0.312986	0.291352	0.522829	0.818395	0.691728	0.236763	0.415319
hsa-miR-96-5p	27.2171	0.369406	0.276782	0.181992	0.351851	0.285257	0.324296	0.379066	0.619288	0.447266	0.336449	0.183725	0.432325	0.543033	0.724883	0.453778	0.592299
hsa-miR-484	349.606	0.369851	0.272842	0.175243	0.351851	0.31423	0.320787	0.327304	0.578442	0.364533	0.32915	0.268078	0.503367	0.820543	0.737759	0.266048	0.442818
hsa-miR-18a-5p	5.5626	0.370098	0.304212	0.223764	0.406779	0.255893	0.345633	0.459082	0.673601	0.453619	0.366567	0.215909	0.459174	1.16877	0.689403	0.0900119	0.248033
hsa-miR-107	2014.74	0.371806	0.200588	0.0637989	0.189761	0.0781036	0.225466	0.729035	0.864383	0.575282	0.231162	0.012823	0.120108	1.30746	0.519741	0.0118828	0.0755624
hsa-miR-20a-5p	34.305	0.374146	0.222825	0.0931316	0.24277	0.185469	0.255649	0.468155	0.674624	0.526259	0.265211	0.0472221	0.282328	0.932119	0.557826	0.0947246	0.255344
hsa-miR-550a-3p	6.79885	0.377821	0.318724	0.235852	0.420906	0.0368409	0.342087	0.914238	0.964164	0.488997	0.364087	0.179247	0.429369	1.94146	0.678358	0.00420974	0.0437388
hsa-miR-106b-5p	84.069	0.389735	0.230838	0.0913442	0.24277	0.121519	0.262398	0.643286	0.821652	0.565669	0.270554	0.0365477	0.250486	1.29891	0.589734	0.0276282	0.114196
hsa-miR-3613-5p	2.29923	0.392263	0.37571	0.296458	NA	0.509419	0.424864	0.230521	0.477192	0.0970737	0.464827	0.834574	0.907963	1.25488	0.856002	0.142654	NA
hsa-miR-144-3p	525.264	0.393871	0.207079	0.0571675	0.181683	0.121663	0.233569	0.602446	0.785767	0.572707	0.239684	0.0168748	0.140493	1.4097	0.53637	0.00858312	0.0591282
hsa-miR-15a-5p	1602.04	0.405056	0.248626	0.103275	0.247008	0.17314	0.286547	0.54569	0.736973	0.565309	0.293797	0.0543358	0.293622	1.39914	0.661018	0.0342898	0.128847
hsa-miR-106b-3p	247.283	0.405647	0.215552	0.05985	0.18483	0.199404	0.241882	0.409719	0.632589	0.497889	0.248753	0.0453344	0.276934	1.72078	0.55178	0.00181709	0.034765
hsa-miR-3688-3p	2.43541	0.412047	0.402757	0.306276	NA	-0.283326	0.416091	0.495919	0.700268	0.843055	0.436847	0.0536236	0.293622	2.18819	0.756453	0.00381945	NA
hsa-miR-92b-3p	652.385	0.414532	0.200543	0.0387299	0.147301	0.419125	0.235921	0.0756425	0.265148	0.36702	0.242106	0.129534	0.378578	0.740972	0.542414	0.171918	0.352362
hsa-miR-3173-5p	5.11941	0.419931	0.287882	0.144651	0.313635	0.399105	0.332078	0.229425	0.477192	0.393768	0.35463	0.266843	0.503367	0.770281	0.690609	0.264694	0.442818
hsa-miR-424-3p	50.7537	0.4221	0.2181	0.0529478	0.175364	0.546582	0.252757	0.0305811	0.159135	0.288785	0.262833	0.271881	0.503367	0.101196	0.563439	0.857463	0.911241
hsa-miR-93-5p	794.209	0.425889	0.189725	0.0247828	0.108483	0.372222	0.212743	0.0801818	0.271459	0.405553	0.218471	0.063407	0.310575	1.73144	0.489178	0.00040092	0.0198856
hsa-miR-98-5p	95.7546	0.437783	0.205831	0.033428	0.131446	0.645775	0.226029	0.00427601	0.0500649	0.0586584	0.235042	0.802924	0.891785	1.44719	0.505963	0.00423278	0.0437388
hsa-let-7f-5p	5904.36	0.443974	0.219897	0.0434868	0.15764	0.696318	0.25192	0.00570899	0.0572938	0.0999837	0.258274	0.698666	0.831886	0.523143	0.581562	0.368361	0.52502
hsa-miR-182-5p	1119.76	0.469893	0.249609	0.0597663	0.18483	0.777691	0.277773	0.00511442	0.055275	-0.121252	0.28506	0.670577	0.831487	1.14941	0.640527	0.0727378	0.217337
hsa-miR-5189-5p	3.19776	0.481153	0.422479	0.254753	NA	0.421211	0.485021	0.385155	0.625598	0.487385	0.520537	0.349113	0.573068	1.03281	0.970104	0.287039	NA
hsa-miR-1180-3p	5.43693	0.482666	0.352994	0.171516	0.351851	0.202453	0.40598	0.618008	0.800277	0.658936	0.424639	0.120721	0.370984	1.3133	0.838493	0.117287	0.279685
hsa-miR-6511a-3p	5.72107	0.490085	0.33228	0.140235	0.309852	0.772638	0.374071	0.0388774	0.185162	0.0832202	0.404197	0.836877	0.907963	0.427174	0.768812	0.578465	0.706696
hsa-miR-25-5p	7.00531	0.503976	0.341301	0.139774	0.309852	0.253648	0.387083	0.512287	0.709126	0.672175	0.402886	0.095236	0.338126	1.7327	0.805448	0.031458	0.123335
hsa-miR-6511b-3p	4.84244	0.507514	0.339151	0.134543	NA	0.683835	0.376388	0.0692425	0.247885	0.0550056	0.401068	0.890914	0.942682	1.84599	0.794431	0.0201433	0.0985354
hsa-miR-3200-5p	3.23985	0.550157	0.401179	0.170266	NA	0.512641	0.45483	0.259699	0.510377	0.412918	0.488878	0.398322	0.600494	1.75775	0.934211	0.0598994	NA
hsa-miR-20b-5p	4.3967	0.554538	0.330708	0.0935772	NA	0.292767	0.362423	0.419204	0.643695	0.73878	0.382414	0.0533739	0.293622	1.9556	0.701219	0.00528932	0.0469558
hsa-miR-4508	15.2292	0.554769	0.291359	0.0569007	0.181683	0.264487	0.336532	0.431916	0.656045	0.809942	0.35031	0.0207736	0.157767	0.611736	0.727169	0.400204	0.554472
hsa-miR-3605-5p	6.38498	0.599015	0.360325	0.0964264	0.246699	0.705197	0.418697	0.0921306	0.296972	0.453099	0.440412	0.303569	0.529832	0.394963	0.878542	0.653023	0.767534
hsa-miR-532-3p	2.01857	0.664595	0.420233	0.113766	NA	0.00354253	0.486573	0.994191	0.994191	1.19846	0.495924	0.0156657	0.137565	0.930737	0.87806	0.289148	NA
hsa-miR-3182	9.03547	0.921508	2.34383	0.694199	0.809318	0.584241	2.70096	0.828747	0.920466	1.3111	2.76653	0.635561	0.819232	0.556246	6.16461	0.928103	0.94655
hsa-miR-122-5p	819.67	1.35439	0.6752	0.0448663	0.157712	1.609	0.789067	0.0414383	0.187809	1.31905	0.808418	0.102755	0.339743	-1.10024	1.82544	0.546692	0.674525
hsa-miR-185-5p	32.0306	1.50428	0.705657	0.0330282	0.131446	1.5221	0.833159	0.0677137	0.247885	1.54829	0.851838	0.0691278	0.310575	1.30526	1.93005	0.498861	0.633196
Supplementary Table 6: Results of the differential expression analysis in the circulating miRNA profiles in serum.
a) Multiple Sclerosis (MS) vs controls (positive log2FoldChange log2FC indicates higher levels in MS)
b) Relapsing-Remitting versus controls (positive log2FC indicates higher levels in relapsing-remitting MS)
c) Secondary Progressive MS versus controls (positive log2FC indicates higher levels in Secondary Progressive MS)
d) Primary Progressive MS versus controls (positive log2FC indicates higher levels in Primary Progressive MS)
All analyses were corrected for age, sex and technical batch. FDR corrected based on number of miRNAs in the analysis.
