# Supplementary material for: Potential biomarkers for multiple sclerosis stage from targeted proteomics and microRNA sequencing
Source: Brain Commun. 2024 Jun 13;6(4):fcae209. doi: 10.1093/braincomms/fcae209 (PMC11229703; doi:10.1093/braincomms/fcae209)
Supplement: fcae209_Supplementary_Data [file fcae209_supplementary_data.zip › Supplementary Table 7 miRNAs RRvsSP Metanalysis.xlsx]

## Sheet: Supplementary Table_7
	Cohort I - RRvsSP					Cohort II - RRvsSP					Meta-analysis RRvsSP cohortI+II
	baseMean	log2FC	lfcSE	p-value	FDR	baseMean	log2FC	lfcSE	p-value	FDR	Het.Q	Het.Pval	se	beta	P	FDR	P_Random_effects_model
hsa-miR-10401-3p	2.88726	-0.437622	0.500893	0.38229	0.723599	5.25867	-0.91279	0.385359	0.017852	0.137642	0.565315	0.452127	0.305428	-0.736115	0.0159478	0.0399123	-
hsa-miR-197-3p	106.897	-0.600672	0.405132	0.138165	0.456759	438.698	-0.809912	0.309492	0.00887304	0.0948733	0.168444	0.681498	0.24594	-0.732802	0.00288622	0.0291597	-
hsa-miR-182-5p	1119.76	-0.898941	0.297654	0.00252701	0.0808812	10114.6	-0.455008	0.321083	0.156453	0.388636	1.02809	0.310608	0.218286	-0.69376	0.00148187	0.0291597	-
hsa-miR-371b-5p	6.56484	-0.946437	0.442968	0.0326322	0.262116	17.9765	-0.430842	0.302342	0.154153	0.388636	0.924232	0.336366	0.24972	-0.594701	0.0172437	0.0399123	-
hsa-miR-215-5p	109.116	-0.753068	0.351509	0.0321625	0.262116	332.796	-0.453781	0.264572	0.0863181	0.283423	0.462772	0.496331	0.211386	-0.562015	0.0078439	0.0373838	-
hsa-miR-501-3p	36.7933	-0.550889	0.333644	0.0987131	0.402005	179.407	-0.540492	0.265698	0.0419275	0.201723	0.000594132	0.980554	0.207845	-0.544527	0.00879618	0.0373838	-
hsa-miR-342-5p	22.7064	-0.206862	0.272274	0.447399	0.771283	58.4272	-0.86724	0.366224	0.0178816	0.137642	2.09409	0.14787	0.218503	-0.441941	0.0431157	0.079461	-
hsa-miR-132-3p	6.86098	-0.231279	0.343419	0.500655	0.828276	28.4676	-0.442745	0.225572	0.0496735	0.227625	0.264887	0.606782	0.188538	-0.379008	0.0444047	0.079461	-
hsa-miR-421	39.5456	0.435457	0.178784	0.0148647	0.222979	303.451	0.206232	0.129987	0.112614	0.337841	1.07539	0.299731	0.105136	0.285501	0.00661666	0.0373838	-
hsa-miR-589-5p	19.713	0.633447	0.319015	0.047074	0.300632	254.715	0.24745	0.130461	0.0578637	0.238903	1.25426	0.262741	0.120754	0.302755	0.0121691	0.0376136	-
hsa-miR-548o-3p	3.41324	0.210249	0.371748	0.571688	0.868889	41.2206	0.326332	0.154532	0.0347084	0.191731	0.0831415	0.773084	0.142694	0.309228	0.0302296	0.0604592	-
hsa-miR-27b-3p	2692.85	0.662284	0.219841	0.0025905	0.0808812	14783.2	0.0770275	0.211119	0.71522	0.860329	3.68699	0.0548385	0.152274	0.357816	0.0187823	0.0399123	-
hsa-miR-126-3p	248.497	0.433875	0.190891	0.0230329	0.249298	1662.04	0.315802	0.166102	0.0572693	0.238813	0.217732	0.640774	0.125306	0.366679	0.00343056	0.0291597	-
hsa-miR-30d-3p	6.8034	0.000392071	0.3618	0.999135	0.999135	63.4865	0.570809	0.204666	0.00528756	0.07197	1.88309	0.169983	0.178139	0.432525	0.0151816	0.0399123	-
hsa-miR-320d	8.04985	0.761675	0.363131	0.0359474	0.276239	14.2974	0.247289	0.294819	0.401592	0.630285	1.20939	0.271453	0.228883	0.451646	0.0484657	0.0823917	-
hsa-miR-24-3p	109.66	0.0473802	0.345906	0.891051	0.983494	576.873	0.580527	0.172549	0.000767056	0.0319862	1.90228	0.167824	0.154405	0.474296	0.00212792	0.0291597	-
hsa-miR-148b-5p	4.28811	0.698048	0.469399	0.136986	0.456759	95.5223	0.532355	0.258114	0.0391621	0.196754	0.0956728	0.757086	0.226175	0.570824	0.0116089	0.0376136	-
hsa-miR-136-3p	7.14657	0.0411393	0.419217	0.921826	0.983494	126.57	0.973834	0.330805	0.0032418	0.0585721	3.05047	0.0807137	0.25969	0.615925	0.0177032	0.0399123	-
hsa-miR-625-5p	3.29459	0.347343	0.423132	0.411711	0.739148	33.9952	0.838295	0.323866	0.00964216	0.0957328	0.848921	0.356858	0.257179	0.656928	0.0106382	0.0376136	-
hsa-miR-12136	5.11982	1.97758	0.507429	9.729e-05	0.0273385	50.8815	0.687613	0.235564	0.00351152	0.0585721	5.31676	0.0211212	0.213663	0.916325	1.79774e-05	-	0.0500901
hsa-miR-889-3p	2.70749	0.511954	0.603853	0.396543	0.733083	49.669	1.18795	0.416321	0.00432492	0.066828	0.849439	0.356711	0.342755	0.970152	0.00464826	0.0316082	-
hsa-miR-324-5p	2.91926	0.199139	0.430642	0.643777	0.900007	30.7646	-0.949577	0.232368	4.37905e-05	0.00419305	5.5108	0.0188994	0.204498	-0.690543	0.000733403	-	0.449247
hsa-miR-29b-3p	4.52725	0.123756	0.337493	0.713847	0.928898	42.3909	-1.16938	0.292041	6.22344e-05	0.00419305	8.39509	0.00376235	0.220839	-0.615692	0.00530391	-	0.408902
hsa-miR-324-3p	6.7288	0.371601	0.416287	0.372041	0.723578	49.0737	-0.729221	0.181783	6.03352e-05	0.00419305	5.87289	0.0153758	0.166592	-0.552926	0.000903264	-	0.657344
hsa-miR-361-3p	14.2812	-0.00655339	0.236924	0.977933	0.999135	152.122	-1.05187	0.232356	5.98308e-06	0.00124747	9.92253	0.00163268	0.165892	-0.539387	0.00114823	-	0.310343
hsa-miR-150-3p	11.1698	0.203362	0.41971	0.62801	0.900007	54.5691	-0.977081	0.334728	0.00351119	0.0585721	4.83501	0.0278875	0.261695	-0.518163	0.0477002	-	0.482553
hsa-miR-29c-3p	46.0337	0.365221	0.303951	0.229526	0.570255	441.154	-0.919501	0.214325	1.78503e-05	0.0024812	11.9324	0.00055165	0.175159	-0.492856	0.00489652	-	0.645685
hsa-miR-150-5p	318.338	-0.0252955	0.242603	0.916957	0.983494	4049.01	-1.93052	0.426236	5.9199e-06	0.00124747	15.091	0.000102451	0.210843	-0.491486	0.0197505	-	0.32057
hsa-miR-342-3p	41.8907	-0.110709	0.289005	0.701668	0.925674	612.384	-0.993847	0.335654	0.00306718	0.0585721	3.97544	0.0461684	0.219009	-0.486691	0.0262668	-	0.22467
hsa-miR-4446-3p	7.55004	-1.27486	0.356269	0.000345757	0.0323859	46.0949	0.74678	0.412367	0.0701471	0.256377	13.7622	0.000207467	0.269589	-0.410805	0.127554	-	0.785793
hsa-miR-146b-3p	6.11729	0.180125	0.303609	0.552993	0.868889	69.2872	-0.852676	0.276289	0.00202747	0.0585721	6.32993	0.0118717	0.204343	-0.384824	0.0596694	-	0.505337
hsa-let-7i-3p	7.83818	0.358989	0.358169	0.316203	0.668069	59.3745	-0.666594	0.226762	0.00328619	0.0585721	5.85301	0.0155504	0.191592	-0.373133	0.05147	-	0.708398
hsa-miR-941	105.456	0.00621243	0.30475	0.983736	0.999135	585.656	-0.569441	0.247156	0.0212238	0.152592	2.15238	0.142349	0.191961	-0.34104	0.075632	0.122452	-
hsa-miR-29a-3p	111.816	0.349396	0.251475	0.164716	0.492395	958.242	-0.971615	0.244433	7.03869e-05	0.00419305	14.189	0.000165331	0.175277	-0.329864	0.0598413	-	0.636199
hsa-miR-155-5p	13.1887	0.392566	0.354336	0.267909	0.612053	153.335	-0.553143	0.220399	0.0120821	0.109527	5.13619	0.023432	0.187149	-0.289326	0.122113	-	0.797318
hsa-miR-9985	42.0836	0.213206	0.293425	0.467464	0.80096	118.454	-0.652732	0.2512	0.0093645	0.0952438	5.0258	0.0249724	0.190824	-0.286498	0.133259	-	0.590236
hsa-miR-374a-5p	10.1364	-0.783555	0.388675	0.0438037	0.286252	143.025	-0.113712	0.198524	0.56679	0.783976	2.35557	0.124836	0.176797	-0.252308	0.15355	0.183021	-
hsa-miR-339-3p	14.5049	0.289248	0.276547	0.295594	0.648922	168.416	-0.432219	0.169339	0.0106985	0.101393	4.95004	0.0260901	0.144415	-0.235474	0.102988	-	0.770872
hsa-miR-210-3p	54.4915	0.855465	0.358693	0.0170814	0.222979	247.483	-0.543796	0.195974	0.00552288	0.07197	11.7195	0.000618492	0.171979	-0.22213	0.196494	-	0.859643
hsa-miR-3605-3p	15.8423	-0.590245	0.26122	0.0238478	0.249298	25.5498	0.246391	0.288418	0.392949	0.625418	4.62261	0.0315533	0.193614	-0.213226	0.270767	-	0.665412
hsa-miR-3688-3p	2.43541	1.12764	0.444172	0.0111248	0.22072	34.8628	-0.491737	0.204975	0.0164393	0.134415	10.9585	0.000931774	0.186113	-0.207422	0.265068	-	0.738334
hsa-miR-142-5p	2748.36	0.0182603	0.188127	0.922676	0.983494	49666.8	-0.3707	0.178362	0.0376769	0.193966	2.25118	0.133513	0.129436	-0.186576	0.149456	0.183021	-
hsa-miR-32-5p	43.8488	0.276642	0.272131	0.309354	0.663577	220.616	-0.594918	0.263104	0.0237502	0.155274	5.30166	0.0213052	0.189154	-0.173832	0.358096	-	0.71023
hsa-miR-33b-5p	10.7877	1.30202	0.390859	0.00086481	0.0486023	64.8052	-0.606552	0.213391	0.00447686	0.066828	18.3688	1.82018e-05	0.187296	-0.168302	0.368872	-	0.737551
hsa-miR-532-5p	241.781	0.0282976	0.182928	0.877064	0.983494	838.855	-0.339462	0.171309	0.0475259	0.220203	2.1533	0.142264	0.12504	-0.167633	0.180039	0.198068	-
hsa-miR-1285-3p	11.7998	0.746696	0.345743	0.0307969	0.262116	98.4536	-0.687323	0.27245	0.0116442	0.107903	10.6128	0.00112308	0.213993	-0.137973	0.519087	-	0.984542
hsa-miR-532-3p	2.01857	1.20189	0.505649	0.0174574	0.222979	28.7449	-0.503036	0.282405	0.0748703	0.265703	8.66574	0.00324248	0.246557	-0.0976729	0.691997	-	0.726322
hsa-miR-222-3p	181.234	-0.586631	0.235048	0.0125677	0.22072	546.799	0.559807	0.269097	0.0374967	0.193966	10.2954	0.00133363	0.177026	-0.0904887	0.609238	-	0.970914
hsa-miR-98-5p	95.7546	-0.58714	0.241774	0.0151629	0.222979	437.251	0.915765	0.340171	0.00710092	0.0832485	12.9684	0.000316787	0.197069	-0.0827395	0.674595	-	0.846669
hsa-miR-625-3p	7.69346	-0.910203	0.334073	0.0064387	0.147725	37.2734	0.385398	0.242442	0.111914	0.337841	9.85181	0.00169665	0.196217	-0.0615533	0.753749	-	0.708567
hsa-miR-4433b-5p	30.897	-0.884433	0.375022	0.0183566	0.22427	103.314	0.786511	0.376624	0.0367691	0.193966	9.88381	0.0016674	0.265745	-0.0525212	0.843329	-	0.952925
hsa-miR-107	2014.74	0.497183	0.241461	0.0394888	0.283706	11418	-0.325247	0.177405	0.0667494	0.25486	7.53419	0.0060539	0.142966	-0.03693	0.796166	-	0.865385
hsa-let-7f-5p	5904.36	-0.596335	0.269902	0.0271431	0.262116	13774.3	0.568859	0.27863	0.0411882	0.201723	9.02223	0.00266716	0.193861	-0.0322738	0.86778	-	0.978374
hsa-miR-191-3p	6.15559	-1.03586	0.356856	0.00369907	0.0969645	23.1878	0.51784	0.259341	0.0458524	0.217278	12.4046	0.000428273	0.209792	-0.0191419	0.9273	-	0.757614
hsa-miR-151b	36.0716	0.345944	0.161929	0.0326479	0.262116	278.411	-0.31915	0.153327	0.0373882	0.193966	8.89498	0.00285956	0.111335	-0.00473804	0.966055	-	0.972753
hsa-miR-191-5p	2755.82	-0.874759	0.302198	0.00379576	0.0969645	51348.3	0.340759	0.184916	0.0653612	0.25486	11.7711	0.000601562	0.15773	0.00962387	0.951347	-	0.688456
hsa-miR-378d	8.9442	0.847492	0.35392	0.0166391	0.222979	51.1949	-0.267276	0.213556	0.210734	0.448346	7.27302	0.0069998	0.182847	0.030269	0.868517	-	0.647437
hsa-miR-378e	6.51533	0.977397	0.432885	0.0239539	0.249298	21.4619	-0.371615	0.293564	0.205558	0.441844	6.65219	0.00990341	0.242964	0.053351	0.826195	-	0.693543
hsa-miR-103a-3p	2157.55	0.47294	0.232127	0.0416083	0.283706	15647.3	-0.190305	0.177178	0.282783	0.508881	5.15852	0.0231325	0.14084	0.0538533	0.702184	-	0.707287
hsa-miR-338-3p	9.32523	0.814696	0.337847	0.01589	0.222979	49.3983	-0.246492	0.215803	0.253367	0.498367	7.00708	0.00811878	0.181867	0.061018	0.737241	-	0.633863
hsa-miR-205-5p	9.96604	1.37901	0.676297	0.0414446	0.283706	29.6087	-0.15519	0.282515	0.582789	0.796328	4.38159	0.0363291	0.260684	0.0727575	0.780166	-	0.51851
hsa-miR-3615	91.9863	0.499325	0.239097	0.0367635	0.276239	560.07	-0.0445697	0.130377	0.732462	0.860385	3.98867	0.0458071	0.114465	0.0800867	0.48414	-	0.479649
hsa-miR-363-3p	471.138	0.417629	0.193366	0.0307894	0.262116	3238.73	-0.412379	0.233778	0.0777355	0.265703	7.48473	0.00622243	0.149001	0.0804543	0.589226	-	0.974957
hsa-miR-30d-5p	1239.45	-0.34919	0.186073	0.0605691	0.342971	15268.7	0.23738	0.105121	0.0239355	0.155274	7.53312	0.00605751	0.0915251	0.0954636	0.296933	-	0.902589
hsa-miR-127-3p	143.999	-0.666581	0.346629	0.0544755	0.332774	696.166	0.948455	0.363954	0.00916135	0.0952438	10.3254	0.00131213	0.251005	0.101584	0.685692	-	0.865157
hsa-let-7a-5p	2591.13	-0.405076	0.231081	0.0796088	0.360808	7715.07	0.662019	0.232965	0.00448725	0.066828	10.5756	0.00114588	0.164061	0.124139	0.44925	-	0.810315
hsa-miR-26a-5p	1942.66	-0.116917	0.202242	0.563194	0.868889	28006.1	0.445384	0.215373	0.0386435	0.196516	3.62231	0.0570096	0.14743	0.14657	0.320143	0.320143	-
hsa-miR-148b-3p	102.046	-0.176718	0.20036	0.377776	0.723578	1984.96	0.87586	0.297057	0.00319367	0.0585721	8.62953	0.00330757	0.166108	0.152402	0.358886	-	0.534342
hsa-miR-409-3p	61.7783	-0.739178	0.417634	0.0767409	0.353511	665.174	1.01307	0.407597	0.0129384	0.113894	9.01579	0.00267657	0.291699	0.158253	0.587458	-	0.873664
hsa-miR-378a-3p	360.489	0.431611	0.19816	0.0293989	0.262116	2203.04	-0.0428549	0.188227	0.819897	0.916614	3.01377	0.0825603	0.136473	0.182188	0.181883	0.198068	-
hsa-miR-423-5p	8557.69	0.522097	0.207348	0.0118032	0.22072	18504.1	0.0254803	0.148964	0.864184	0.9409	3.7836	0.0517572	0.12098	0.194542	0.107823	0.15939	-
hsa-miR-224-5p	5.16528	-0.511338	0.453178	0.259178	0.601892	42.5629	0.954834	0.469744	0.0420861	0.201723	5.04579	0.0246858	0.326145	0.19544	0.549011	-	0.767703
hsa-let-7d-5p	185.24	-0.0926625	0.228857	0.685556	0.919324	1032.72	0.439932	0.205592	0.0323682	0.191731	2.99712	0.0834129	0.152941	0.202074	0.186417	0.198068	-
hsa-miR-654-3p	28.4368	-0.638768	0.355427	0.0723062	0.353511	292.359	1.12946	0.373146	0.00247114	0.0585721	11.7734	0.000600823	0.257361	0.202367	0.431683	-	0.784563
hsa-miR-199b-3p	321.257	-0.0702397	0.22277	0.752533	0.943606	1742.05	0.512783	0.221591	0.0206623	0.151161	3.44292	0.0635235	0.157104	0.222819	0.156106	0.183021	-
hsa-miR-199a-3p	321.786	-0.0712805	0.223014	0.749253	0.943606	1757.6	0.514848	0.221948	0.0203583	0.151161	3.4703	0.0624798	0.157316	0.223188	0.155981	0.183021	-
hsa-miR-194-5p	18.0257	1.0161	0.336626	0.00254035	0.0808812	182.862	-0.133666	0.232482	0.565323	0.783976	7.89874	0.00494693	0.191295	0.237633	0.214151	-	0.469444
hsa-miR-432-5p	9.30651	-1.04063	0.478187	0.02954	0.262116	32.9717	1.25764	0.421298	0.00283429	0.0585721	13.0051	0.00031065	0.316112	0.253283	0.422991	-	0.917078
hsa-miR-744-5p	89.0988	-0.0742161	0.238391	0.755557	0.943606	739.898	0.640896	0.258346	0.0131101	0.113894	4.13832	0.0419226	0.175198	0.254659	0.146073	-	0.439406
hsa-miR-148a-5p	8.30634	0.878425	0.379219	0.0205363	0.240446	189.887	0.014988	0.235572	0.94927	0.974286	3.74068	0.0531029	0.200106	0.255407	0.201829	0.207945	-
hsa-miR-30c-5p	77.8984	0.00522839	0.262828	0.984129	0.999135	874.106	0.442605	0.222955	0.0471254	0.220203	1.61042	0.204433	0.170022	0.259576	0.12683	0.172489	-
hsa-miR-22-3p	13143.6	0.858663	0.256739	0.000824331	0.0486023	86966.2	0.160421	0.118981	0.177565	0.406839	6.08881	0.0136041	0.107952	0.28387	0.00854895	-	0.173504
hsa-miR-146a-5p	1136.11	-0.220889	0.329859	0.503084	0.828276	7177.23	0.879624	0.335982	0.00884294	0.0948733	5.46313	0.0194218	0.235381	0.319248	0.175002	-	0.551704
hsa-miR-142-3p	93.2507	0.806771	0.298272	0.00683427	0.147725	1316.28	0.084394	0.20706	0.68358	0.854146	3.95804	0.046648	0.170092	0.319307	0.0604827	-	0.250217
hsa-miR-629-5p	5.5607	0.714918	0.352258	0.0424044	0.283706	36.7258	0.111226	0.260118	0.668943	0.84787	1.90065	0.168006	0.209251	0.324249	0.121244	0.171762	-
hsa-miR-885-5p	4.68766	1.6114	0.526063	0.00219032	0.0808812	12.8995	-0.400092	0.415216	0.335259	0.556985	9.00842	0.00268739	0.325925	0.372018	0.253695	-	0.564211
hsa-let-7e-5p	157.975	-0.129292	0.347268	0.70966	0.928898	172.118	0.977053	0.361241	0.00683638	0.0832485	4.87474	0.0272526	0.25035	0.40207	0.108267	-	0.448326
hsa-miR-140-5p	3.70385	0.694854	0.333767	0.0373561	0.276239	32.8723	0.127583	0.340315	0.707736	0.860329	1.41626	0.23402	0.23829	0.416728	0.0803213	0.124133	-
hsa-miR-410-3p	18.0127	-0.0784451	0.373107	0.833474	0.977944	366.069	1.06033	0.394458	0.00718692	0.0832485	4.39882	0.0359638	0.271061	0.459288	0.0901871	-	0.395515
hsa-miR-11400	5.85314	-0.481991	0.467113	0.302142	0.658154	84.5304	1.16286	0.393117	0.00309587	0.0585721	7.2586	0.00705622	0.300776	0.480885	0.109862	-	0.661685
hsa-miR-411-5p	8.61546	-0.129187	0.457465	0.777639	0.959584	192.215	1.14231	0.404728	0.00476648	0.0685388	4.33338	0.0373719	0.303124	0.584042	0.0540116	-	0.409232
hsa-miR-431-5p	8.44292	-0.0711657	0.461634	0.877483	0.983494	86.6756	1.27576	0.398589	0.00137092	0.0476395	4.87722	0.0272134	0.301692	0.700488	0.0202402	-	0.355156
hsa-miR-133a-3p	12.5681	1.62909	0.437722	0.00019785	0.0277979	47.8934	0.399227	0.31422	0.203894	0.440538	5.20971	0.022461	0.25526	0.817467	0.00136245	-	0.111648
hsa-miR-92a-3p	34729.6	0.136307	0.166895	0.414086	0.739148	83657.8	-0.117278	0.202676	0.562825	0.783976	-	-	-	-	-	-	-
hsa-miR-26b-5p	356.439	-0.274315	0.208511	0.188312	0.532688	3470.17	0.163437	0.161055	0.310205	0.536745	-	-	-	-	-	-	-
hsa-miR-148a-3p	1821.62	0.088802	0.18869	0.637909	0.900007	9160.65	0.0176526	0.154985	0.909318	0.966883	-	-	-	-	-	-	-
hsa-miR-21-5p	1517.63	0.381549	0.250474	0.127682	0.437545	23088.9	0.0957003	0.212434	0.652354	0.84787	-	-	-	-	-	-	-
hsa-miR-223-3p	883.396	-0.133726	0.268753	0.61878	0.892501	5746.58	0.0238144	0.231273	0.917986	0.966883	-	-	-	-	-	-	-
hsa-miR-16-5p	11411.6	0.444762	0.258189	0.0849575	0.367278	80206.5	-0.202313	0.230635	0.380379	0.614799	-	-	-	-	-	-	-
hsa-miR-451a	12342.8	0.330953	0.211333	0.117342	0.428222	92545.2	-0.394487	0.213542	0.0646968	0.25486	-	-	-	-	-	-	-
hsa-miR-101-3p	1121.43	0.262016	0.206917	0.205411	0.550303	19005.3	-0.0329859	0.293149	0.910409	0.966883	-	-	-	-	-	-	-
hsa-miR-25-3p	5803.9	0.105676	0.163035	0.516867	0.844417	17324.3	-0.285505	0.163206	0.0802299	0.271999	-	-	-	-	-	-	-
hsa-let-7b-5p	1067.86	-0.231534	0.243342	0.341364	0.695096	1759.9	0.174553	0.402806	0.664766	0.84787	-	-	-	-	-	-	-
hsa-miR-143-3p	4106.57	-0.482747	0.349869	0.16765	0.495892	13889.7	-0.0105806	0.185469	0.954507	0.974286	-	-	-	-	-	-	-
hsa-miR-10a-5p	4669.99	-0.330134	0.378976	0.383688	0.723599	14155.4	0.248941	0.187078	0.183296	0.413158	-	-	-	-	-	-	-
hsa-let-7i-5p	2415.96	0.0489174	0.176788	0.78201	0.959584	7492.7	0.103849	0.263103	0.693057	0.860133	-	-	-	-	-	-	-
hsa-miR-30e-5p	1329.03	0.0836472	0.144426	0.562475	0.868889	15141.9	0.0493016	0.106378	0.643037	0.843228	-	-	-	-	-	-	-
hsa-miR-660-5p	52.7781	0.364549	0.298072	0.221321	0.560281	298.772	-0.207602	0.167527	0.215265	0.455663	-	-	-	-	-	-	-
hsa-miR-181a-5p	2043.92	0.037454	0.184039	0.838735	0.977944	26878.7	-0.201978	0.183752	0.271686	0.508881	-	-	-	-	-	-	-
hsa-miR-204-5p	9.52517	0.134891	0.389632	0.729191	0.931435	26.9743	-0.0882122	0.323983	0.785411	0.897305	-	-	-	-	-	-	-
hsa-miR-203a-3p	291.315	-0.0585885	0.340246	0.863285	0.983494	589.626	0.41546	0.311153	0.181802	0.412018	-	-	-	-	-	-	-
hsa-miR-10b-5p	11139.6	-0.291435	0.416838	0.484454	0.820069	34910	0.262627	0.237599	0.269013	0.508881	-	-	-	-	-	-	-
hsa-miR-27a-3p	687.586	0.314358	0.198913	0.11402	0.424694	2331.35	0.0184504	0.125812	0.883408	0.949436	-	-	-	-	-	-	-
hsa-miR-320a-3p	267.678	0.394146	0.311412	0.205629	0.550303	3508.25	0.000268298	0.326178	0.999344	0.999344	-	-	-	-	-	-	-
hsa-miR-320b	96.3558	0.536587	0.374735	0.152169	0.478349	361.27	0.263358	0.219184	0.229543	0.468306	-	-	-	-	-	-	-
hsa-let-7c-5p	117.232	-0.233224	0.202971	0.250535	0.586669	162.045	0.0981849	0.256973	0.7024	0.860329	-	-	-	-	-	-	-
hsa-miR-92b-3p	652.385	-0.0521033	0.252479	0.836504	0.977944	1550.07	-0.0257595	0.156923	0.86961	0.94189	-	-	-	-	-	-	-
hsa-miR-28-3p	531.328	-0.444826	0.249657	0.0747899	0.353511	3817.15	-0.103441	0.15995	0.517821	0.742033	-	-	-	-	-	-	-
hsa-miR-423-3p	600.925	-0.151945	0.158297	0.337118	0.695096	2957.5	0.191246	0.137923	0.16556	0.394506	-	-	-	-	-	-	-
hsa-miR-378c	20.6055	0.505331	0.271941	0.0631348	0.34786	172.596	-0.242148	0.248689	0.330206	0.554547	-	-	-	-	-	-	-
hsa-miR-30a-5p	490.757	0.113154	0.279977	0.686101	0.919324	4456.8	0.0879767	0.228616	0.700368	0.860329	-	-	-	-	-	-	-
hsa-miR-181b-5p	100.544	0.275433	0.257325	0.284454	0.64461	665.776	-0.455585	0.272339	0.0943546	0.305007	-	-	-	-	-	-	-
hsa-miR-130a-3p	182.107	0.0734257	0.309209	0.812298	0.967185	1488.06	-0.0192787	0.154544	0.900725	0.965559	-	-	-	-	-	-	-
hsa-miR-151a-3p	909.814	-0.329859	0.209208	0.114864	0.424694	12059.8	0.242664	0.206728	0.240463	0.482082	-	-	-	-	-	-	-
hsa-miR-23a-3p	233.316	0.279649	0.21534	0.194068	0.539932	971.756	0.125641	0.1002	0.209879	0.448346	-	-	-	-	-	-	-
hsa-let-7g-5p	695.592	-0.294515	0.200915	0.142684	0.460852	3803.62	-0.0406481	0.194969	0.83485	0.925884	-	-	-	-	-	-	-
hsa-miR-125b-2-3p	14.9669	0.286244	0.346068	0.408162	0.739148	66.0703	-0.0151187	0.277088	0.956487	0.974286	-	-	-	-	-	-	-
hsa-miR-146b-5p	283.447	-0.512483	0.358808	0.153208	0.478349	3167.94	0.0992608	0.319253	0.755865	0.875544	-	-	-	-	-	-	-
hsa-miR-30a-3p	11.3388	0.141551	0.386276	0.714029	0.928898	48.2653	0.266395	0.2435	0.273944	0.508881	-	-	-	-	-	-	-
hsa-miR-23b-3p	109.627	0.139239	0.234517	0.552694	0.868889	367.028	-0.0839271	0.128657	0.514186	0.741922	-	-	-	-	-	-	-
hsa-miR-186-5p	1015.69	-0.067291	0.172616	0.696661	0.923405	10544.3	-0.193826	0.132672	0.144032	0.374581	-	-	-	-	-	-	-
hsa-miR-145-3p	18.5996	0.45601	0.272953	0.0947895	0.391704	66.7523	-0.217691	0.191644	0.255993	0.499259	-	-	-	-	-	-	-
hsa-miR-192-5p	2095.72	0.000978777	0.230917	0.996618	0.999135	13171.9	-0.328539	0.211898	0.121032	0.357378	-	-	-	-	-	-	-
hsa-miR-4508	15.2292	0.545781	0.357585	0.126936	0.437545	16.4941	-0.350607	0.284355	0.21758	0.456089	-	-	-	-	-	-	-
hsa-miR-30e-3p	41.23	-0.220101	0.270398	0.415651	0.739148	461.937	0.311636	0.196362	0.112502	0.337841	-	-	-	-	-	-	-
hsa-miR-769-5p	37.6361	-0.24505	0.276441	0.375377	0.723578	325.602	-0.263238	0.17192	0.12573	0.361582	-	-	-	-	-	-	-
hsa-miR-375-3p	482.408	-0.526181	0.356379	0.139819	0.45685	518.263	-0.352117	0.420207	0.402052	0.630285	-	-	-	-	-	-	-
hsa-miR-151a-5p	242.002	0.0946431	0.176721	0.59227	0.884073	3394.87	0.417253	0.242522	0.085346	0.282455	-	-	-	-	-	-	-
hsa-miR-181a-3p	7.14182	0.214975	0.340388	0.527675	0.855566	101.391	-0.411867	0.226751	0.0693118	0.256377	-	-	-	-	-	-	-
hsa-miR-99b-5p	225.549	-0.543245	0.388289	0.161791	0.488853	1324.15	-0.450576	0.236768	0.057037	0.238813	-	-	-	-	-	-	-
hsa-miR-100-5p	85.2334	-0.219249	0.319914	0.493131	0.82482	450.883	-0.396362	0.267989	0.139134	0.374379	-	-	-	-	-	-	-
hsa-miR-21-3p	61.5791	0.314617	0.283707	0.267452	0.612053	1281.61	-0.143513	0.257248	0.576927	0.791376	-	-	-	-	-	-	-
hsa-miR-7704	8.17852	0.560486	0.411904	0.173602	0.508147	5.94175	-0.399429	0.490404	0.415365	0.639706	-	-	-	-	-	-	-
hsa-miR-145-5p	4.26175	0.27516	0.49063	0.574914	0.868889	23.9779	-0.259565	0.274435	0.344243	0.565154	-	-	-	-	-	-	-
hsa-miR-15a-5p	1602.04	0.392174	0.307048	0.201519	0.550303	8005.34	-0.390845	0.21625	0.0707034	0.256377	-	-	-	-	-	-	-
hsa-miR-584-5p	186.793	0.0144259	0.182879	0.937126	0.983494	818.676	0.441174	0.23989	0.0659045	0.25486	-	-	-	-	-	-	-
hsa-let-7d-3p	244.934	-0.319602	0.179613	0.0751754	0.353511	441.159	0.17327	0.117771	0.141223	0.374379	-	-	-	-	-	-	-
hsa-miR-99a-5p	32.1066	-0.153378	0.348192	0.659577	0.913011	133.039	-0.164332	0.258417	0.52483	0.746943	-	-	-	-	-	-	-
hsa-miR-200a-3p	4.38253	-0.0796421	0.478585	0.867833	0.983494	16.6175	-0.485855	0.318691	0.127375	0.363805	-	-	-	-	-	-	-
hsa-miR-106b-5p	84.069	0.444194	0.280931	0.113844	0.424694	911.187	-0.112831	0.26137	0.665966	0.84787	-	-	-	-	-	-	-
hsa-miR-340-5p	51.5308	0.130866	0.217777	0.547894	0.868889	1106.35	0.217102	0.223394	0.331132	0.554547	-	-	-	-	-	-	-
hsa-miR-1468-5p	9.37274	-0.0905007	0.320512	0.777665	0.959584	41.2568	0.160303	0.337997	0.635304	0.83836	-	-	-	-	-	-	-
hsa-miR-140-3p	222.003	0.231263	0.189085	0.221306	0.560281	3043.6	-0.0929341	0.193903	0.631738	0.836301	-	-	-	-	-	-	-
hsa-miR-130b-3p	77.9409	0.120794	0.265899	0.649625	0.903686	613.594	-0.185043	0.119738	0.12225	0.357378	-	-	-	-	-	-	-
hsa-miR-16-2-3p	462.361	0.119228	0.189751	0.529781	0.855566	1778.36	-0.27244	0.227622	0.231346	0.468306	-	-	-	-	-	-	-
hsa-miR-1246	76.4034	-0.0306664	0.353627	0.930894	0.983494	139.609	0.166029	0.316655	0.600055	0.811754	-	-	-	-	-	-	-
hsa-miR-500a-3p	28.8745	0.126374	0.230036	0.582755	0.875691	273.785	-0.119543	0.13907	0.390019	0.623134	-	-	-	-	-	-	-
hsa-miR-425-5p	282.993	0.388699	0.224003	0.0826982	0.367278	2770.13	-0.224339	0.153067	0.142749	0.374379	-	-	-	-	-	-	-
hsa-miR-152-3p	9.42698	0.427282	0.356994	0.231349	0.570255	71.7928	0.149156	0.165085	0.366257	0.598805	-	-	-	-	-	-	-
hsa-miR-19b-3p	132.255	0.108566	0.213956	0.61186	0.891578	2214.5	0.108861	0.297365	0.714302	0.860329	-	-	-	-	-	-	-
hsa-miR-106b-3p	247.283	0.298502	0.258851	0.248836	0.586669	1506.59	-0.277729	0.195829	0.156126	0.388636	-	-	-	-	-	-	-
hsa-miR-335-5p	20.7962	0.0683497	0.262954	0.794917	0.966977	207.241	0.418851	0.224062	0.0615742	0.249286	-	-	-	-	-	-	-
hsa-miR-181a-2-3p	20.0005	-0.453479	0.255248	0.0756305	0.353511	190.125	-0.216025	0.19816	0.275646	0.508881	-	-	-	-	-	-	-
hsa-miR-486-3p	271.2	-0.0106751	0.221931	0.961636	0.993455	494.095	-0.260975	0.212598	0.219615	0.457898	-	-	-	-	-	-	-
hsa-miR-128-3p	188.667	-0.0417535	0.148821	0.779047	0.959584	398.045	-0.189958	0.128412	0.139064	0.374379	-	-	-	-	-	-	-
hsa-miR-221-3p	281.344	0.0585888	0.240603	0.807611	0.967185	1454.07	0.0858381	0.197357	0.663608	0.84787	-	-	-	-	-	-	-
hsa-miR-652-3p	83.3534	0.605617	0.312282	0.0524618	0.327595	344.541	-0.523069	0.271359	0.0539062	0.23662	-	-	-	-	-	-	-
hsa-miR-484	349.606	0.050333	0.343504	0.883505	0.983494	2200.31	-0.165956	0.172153	0.335044	0.556985	-	-	-	-	-	-	-
hsa-miR-20a-5p	34.305	0.340727	0.27247	0.211113	0.552027	431.091	0.0619283	0.345942	0.857927	0.936907	-	-	-	-	-	-	-
hsa-miR-505-3p	4.94911	0.56072	0.427425	0.189569	0.532688	22.5978	-0.29673	0.227432	0.191995	0.425862	-	-	-	-	-	-	-
hsa-miR-548k	4.07653	0.292715	0.361608	0.418237	0.739148	39.579	0.442063	0.24727	0.0738119	0.265341	-	-	-	-	-	-	-
hsa-miR-1843	16.1988	-0.102995	0.24442	0.673474	0.91517	75.1034	0.252825	0.233378	0.278663	0.508881	-	-	-	-	-	-	-
hsa-miR-323b-3p	2.65972	0.0336162	0.55613	0.9518	0.986966	41.7616	0.721437	0.438831	0.100177	0.321338	-	-	-	-	-	-	-
hsa-miR-93-5p	794.209	0.0333338	0.227846	0.883685	0.983494	5942.18	-0.138568	0.204161	0.497317	0.725108	-	-	-	-	-	-	-
hsa-miR-1307-5p	23.0005	0.176782	0.413258	0.668814	0.91517	701.847	-0.105058	0.254578	0.679845	0.854146	-	-	-	-	-	-	-
hsa-miR-15b-5p	133.038	-0.0380829	0.32656	0.907162	0.983494	367.755	0.133332	0.134776	0.322523	0.553466	-	-	-	-	-	-	-
hsa-miR-122-5p	819.67	-0.289949	0.843793	0.731128	0.931435	462.885	0.751135	0.523488	0.151326	0.387134	-	-	-	-	-	-	-
hsa-miR-328-3p	22.9758	0.112656	0.213523	0.597774	0.884077	158.683	0.209518	0.189281	0.268331	0.508881	-	-	-	-	-	-	-
hsa-miR-125a-5p	224.55	-0.615976	0.338091	0.068467	0.353511	1180.97	-0.304487	0.157359	0.052992	0.23662	-	-	-	-	-	-	-
hsa-miR-125b-5p	23.8637	0.322763	0.321349	0.315186	0.668069	134.361	-0.415747	0.227167	0.0672293	0.25486	-	-	-	-	-	-	-
hsa-miR-4454	5.77162	0.35483	0.451167	0.431592	0.757983	13.6164	-0.0773813	0.329236	0.814183	0.915133	-	-	-	-	-	-	-
hsa-miR-30b-5p	23.8426	-0.325281	0.385911	0.399289	0.733335	367.488	-0.161658	0.202035	0.423625	0.644714	-	-	-	-	-	-	-
hsa-miR-345-5p	75.304	0.200254	0.204012	0.326308	0.684274	556.794	0.0439846	0.125606	0.726204	0.860329	-	-	-	-	-	-	-
hsa-miR-126-5p	3555.45	-0.0238579	0.17148	0.889348	0.983494	22242.2	0.426393	0.265974	0.108904	0.333919	-	-	-	-	-	-	-
hsa-miR-497-5p	9.54104	0.131267	0.523361	0.801956	0.967185	25.4393	-0.092194	0.311667	0.767376	0.883966	-	-	-	-	-	-	-
hsa-miR-320c	7.70195	0.448475	0.358438	0.210865	0.552027	15.6963	-0.0126166	0.253256	0.960268	0.974286	-	-	-	-	-	-	-
hsa-miR-199a-5p	15.2819	-0.0316388	0.305878	0.917617	0.983494	228.667	0.325894	0.282057	0.247919	0.492297	-	-	-	-	-	-	-
hsa-miR-141-3p	46.0849	0.38948	0.332866	0.241968	0.584996	253.423	-0.433249	0.245449	0.0775427	0.265703	-	-	-	-	-	-	-
hsa-miR-183-5p	88.7134	-0.598864	0.316385	0.0583801	0.341767	478.848	-0.473313	0.316185	0.134406	0.374379	-	-	-	-	-	-	-
hsa-miR-144-3p	525.264	0.451051	0.250068	0.0712759	0.353511	6637.8	-0.29514	0.228614	0.196705	0.431665	-	-	-	-	-	-	-
hsa-miR-28-5p	15.8587	-0.0199218	0.321116	0.950532	0.986966	265.256	0.191017	0.181406	0.29235	0.517084	-	-	-	-	-	-	-
hsa-miR-181c-5p	36.9855	0.104125	0.258453	0.687039	0.919324	537.21	-0.191718	0.130015	0.140325	0.374379	-	-	-	-	-	-	-
hsa-miR-338-5p	4.86625	0.0470672	0.381771	0.90188	0.983494	15.943	0.113163	0.318531	0.722392	0.860329	-	-	-	-	-	-	-
hsa-miR-361-5p	20.883	-0.0829321	0.241424	0.731214	0.931435	139.212	0.0676199	0.15533	0.663322	0.84787	-	-	-	-	-	-	-
hsa-miR-223-5p	32.1136	0.246419	0.277586	0.374691	0.723578	92.2267	0.192457	0.179809	0.284467	0.509111	-	-	-	-	-	-	-
hsa-let-7b-3p	10.8224	-0.302565	0.288789	0.294775	0.648922	42.3705	0.0499218	0.172501	0.772275	0.887159	-	-	-	-	-	-	-
hsa-miR-1307-3p	29.4614	0.123356	0.248316	0.619351	0.892501	157.033	0.0124276	0.182382	0.945674	0.974286	-	-	-	-	-	-	-
hsa-miR-877-5p	16.53	-0.640364	0.335168	0.0560592	0.335162	68.3617	-0.0410372	0.209901	0.844996	0.932178	-	-	-	-	-	-	-
hsa-miR-1180-3p	5.43693	0.457497	0.432424	0.290064	0.647735	18.9072	-0.406865	0.362891	0.262212	0.506215	-	-	-	-	-	-	-
hsa-miR-483-3p	3.0153	0.902417	0.5224	0.0840881	0.367278	7.41252	-0.0339389	0.369172	0.926752	0.966883	-	-	-	-	-	-	-
hsa-miR-502-3p	10.2545	0.688439	0.429237	0.108744	0.422791	58.5894	-0.149584	0.184702	0.418016	0.640856	-	-	-	-	-	-	-
hsa-miR-628-3p	12.0938	-0.382656	0.301487	0.204359	0.550303	27.4902	-0.0339001	0.213618	0.873909	0.944093	-	-	-	-	-	-	-
hsa-miR-424-3p	50.7537	-0.257649	0.270511	0.340868	0.695096	218.872	-0.239362	0.245799	0.330149	0.554547	-	-	-	-	-	-	-
hsa-miR-335-3p	6.15808	0.0865045	0.418987	0.836431	0.977944	62.027	0.581492	0.304241	0.0559677	0.238148	-	-	-	-	-	-	-
hsa-miR-181d-5p	7.43258	-0.288918	0.321197	0.368384	0.723578	49.4124	0.329743	0.255995	0.197717	0.431665	-	-	-	-	-	-	-
hsa-miR-381-3p	4.96061	-0.0342912	0.440813	0.937994	0.983494	160.018	0.75678	0.394973	0.0553612	0.238138	-	-	-	-	-	-	-
hsa-miR-574-3p	11.6185	0.476898	0.297375	0.108781	0.422791	53.5427	-0.0999209	0.200717	0.618612	0.826279	-	-	-	-	-	-	-
hsa-miR-3158-3p	9.83602	-0.05157	0.311913	0.868681	0.983494	57.5719	-0.115873	0.268188	0.665699	0.84787	-	-	-	-	-	-	-
hsa-miR-181c-3p	5.57947	-0.445218	0.378934	0.240026	0.584996	81.4272	0.164574	0.271442	0.54432	0.76683	-	-	-	-	-	-	-
hsa-miR-96-5p	27.2171	0.16206	0.348231	0.641659	0.900007	134.852	-0.59654	0.329441	0.0701771	0.256377	-	-	-	-	-	-	-
hsa-miR-429	3.76743	0.0924263	0.476253	0.846121	0.98248	9.52088	0.18841	0.438537	0.667462	0.84787	-	-	-	-	-	-	-
hsa-miR-19a-3p	40.6046	0.112419	0.241165	0.641109	0.900007	620.611	0.112948	0.31652	0.72121	0.860329	-	-	-	-	-	-	-
hsa-miR-3613-5p	2.29923	-0.413997	0.468102	0.376472	0.723578	9.73984	0.493269	0.351487	0.160504	0.388636	-	-	-	-	-	-	-
hsa-miR-17-5p	44.0134	0.0849424	0.266656	0.75007	0.943606	559.876	0.149306	0.225917	0.508684	0.739099	-	-	-	-	-	-	-
hsa-miR-598-3p	3.46014	0.177065	0.449236	0.693472	0.923405	24.6815	-0.463058	0.267081	0.0829577	0.278979	-	-	-	-	-	-	-
hsa-miR-22-5p	7.86315	0.682898	0.370778	0.0655048	0.353511	20.4157	-0.244507	0.2278	0.283118	0.508881	-	-	-	-	-	-	-
hsa-miR-199b-5p	8.38502	-0.130191	0.380972	0.732552	0.931435	56.0993	-0.472607	0.246693	0.0553943	0.238138	-	-	-	-	-	-	-
hsa-miR-6511a-3p	5.72107	-0.688389	0.404437	0.0887379	0.373752	13.8022	-0.279133	0.266615	0.295122	0.517084	-	-	-	-	-	-	-
hsa-miR-425-3p	4.84255	0.0361798	0.405827	0.928962	0.983494	38.866	0.277503	0.188033	0.139991	0.374379	-	-	-	-	-	-	-
hsa-let-7f-2-3p	2.67938	0.461222	0.481598	0.338219	0.695096	23.7342	0.185429	0.223443	0.406611	0.632675	-	-	-	-	-	-	-
hsa-miR-424-5p	6.72756	0.213337	0.358187	0.55144	0.868889	49.9739	-0.181758	0.210015	0.386791	0.620354	-	-	-	-	-	-	-
hsa-miR-450b-5p	22.0758	-0.136224	0.315959	0.666363	0.91517	67.1968	-0.0868631	0.213514	0.684136	0.854146	-	-	-	-	-	-	-
hsa-miR-4286	3.41646	-0.277422	0.48412	0.566615	0.868889	19.0906	-0.571524	0.304268	0.0603319	0.246651	-	-	-	-	-	-	-
hsa-miR-873-5p	5.01813	0.709452	0.536381	0.185947	0.532688	40.1531	-0.523139	0.345776	0.130294	0.36961	-	-	-	-	-	-	-
hsa-miR-339-5p	4.73688	0.040564	0.474672	0.931898	0.983494	104.08	0.127832	0.272174	0.63859	0.840038	-	-	-	-	-	-	-
hsa-miR-101-5p	2.97625	0.560661	0.350647	0.109835	0.422791	28.3021	-0.380476	0.253387	0.133211	0.374379	-	-	-	-	-	-	-
hsa-miR-185-5p	32.0306	0.0261836	0.885064	0.976399	0.999135	70.1508	-0.347032	0.364717	0.341345	0.564845	-	-	-	-	-	-	-
hsa-miR-4732-3p	150.198	0.134165	0.279659	0.631408	0.900007	255.253	0.0261034	0.282497	0.926378	0.966883	-	-	-	-	-	-	-
hsa-miR-25-5p	7.00531	0.41811	0.409079	0.306745	0.663041	9.98966	0.0145761	0.348565	0.966644	0.976746	-	-	-	-	-	-	-
hsa-miR-454-3p	10.4392	-0.648501	0.363029	0.0740411	0.353511	75.436	-0.128824	0.259956	0.620204	0.826279	-	-	-	-	-	-	-
hsa-miR-301a-3p	27.1652	-0.226181	0.262374	0.388658	0.728087	533.299	0.294429	0.267685	0.271373	0.508881	-	-	-	-	-	-	-
hsa-miR-7706	18.7484	-0.256534	0.299241	0.391289	0.72816	69.8956	-0.305185	0.217292	0.160172	0.388636	-	-	-	-	-	-	-
hsa-miR-134-5p	4.93191	-0.539443	0.464651	0.245657	0.584996	56.6807	0.575247	0.409885	0.160487	0.388636	-	-	-	-	-	-	-
hsa-miR-18a-5p	5.5626	0.196658	0.369558	0.594626	0.884073	91.8396	-0.0278189	0.298595	0.925772	0.966883	-	-	-	-	-	-	-
hsa-miR-5010-5p	8.44235	0.336031	0.380598	0.377288	0.723578	14.7785	0.382843	0.260964	0.142367	0.374379	-	-	-	-	-	-	-
hsa-miR-454-5p	5.94157	-0.481228	0.300793	0.109628	0.422791	33.2474	0.081697	0.241934	0.735602	0.861647	-	-	-	-	-	-	-
hsa-miR-548e-3p	4.37625	0.057129	0.395856	0.88525	0.983494	30.1819	-0.0520542	0.198962	0.793608	0.904193	-	-	-	-	-	-	-
hsa-miR-18a-3p	12.1704	-0.296106	0.318929	0.35318	0.713982	22.5922	-0.170034	0.280448	0.54432	0.76683	-	-	-	-	-	-	-
hsa-miR-942-5p	37.9919	0.00208103	0.210131	0.992098	0.999135	63.7399	0.0472023	0.406837	0.907635	0.966883	-	-	-	-	-	-	-
hsa-miR-144-5p	160.177	-0.0135352	0.224119	0.951843	0.986966	2917.6	0.135411	0.222826	0.543386	0.76683	-	-	-	-	-	-	-
hsa-miR-130b-5p	11.0352	-0.228648	0.300294	0.446411	0.771283	56.2702	0.436913	0.268056	0.103116	0.323303	-	-	-	-	-	-	-
hsa-miR-15b-3p	36.087	0.181049	0.237727	0.446309	0.771283	127.247	-0.301794	0.221048	0.172162	0.401729	-	-	-	-	-	-	-
hsa-miR-10399-5p	3.61538	0.545646	0.374259	0.144857	0.462555	29.267	-0.231649	0.204883	0.258208	0.500803	-	-	-	-	-	-	-
hsa-miR-1294	12.0307	-0.816653	0.532526	0.125142	0.437545	8.5879	0.227358	0.435367	0.601516	0.811754	-	-	-	-	-	-	-
hsa-miR-93-3p	6.91545	-0.426758	0.320862	0.183506	0.531601	26.5166	0.0599705	0.219884	0.785055	0.897305	-	-	-	-	-	-	-
hsa-miR-26b-3p	13.6261	0.452593	0.266218	0.0891152	0.373752	111.587	-0.182127	0.153494	0.235409	0.47423	-	-	-	-	-	-	-
hsa-miR-374a-3p	4.75089	0.643323	0.343417	0.0610269	0.342971	102.326	0.405432	0.277923	0.144622	0.374581	-	-	-	-	-	-	-
hsa-let-7a-3p	4.16402	0.0375956	0.32309	0.907365	0.983494	37.9953	0.216312	0.201237	0.282414	0.508881	-	-	-	-	-	-	-
hsa-miR-98-3p	2.44788	0.112616	0.42171	0.789434	0.964483	27.6006	0.500541	0.281594	0.0754821	0.265703	-	-	-	-	-	-	-
hsa-miR-17-3p	16.718	0.499904	0.331757	0.131852	0.44639	126.458	-0.270675	0.175291	0.122554	0.357378	-	-	-	-	-	-	-
hsa-miR-374b-5p	7.25217	0.127466	0.303173	0.674164	0.91517	87.0791	-0.0779538	0.175603	0.6571	0.84787	-	-	-	-	-	-	-
hsa-miR-3909	2.94415	0.447492	0.423301	0.290444	0.647735	8.9131	0.0251709	0.2765	0.927465	0.966883	-	-	-	-	-	-	-
hsa-miR-550a-3p	6.79885	0.451552	0.367547	0.219238	0.560281	73.0328	-0.307562	0.263685	0.243452	0.48574	-	-	-	-	-	-	-
hsa-miR-671-3p	7.68636	0.0436677	0.316898	0.8904	0.983494	93.7886	0.269495	0.275134	0.32733	0.554547	-	-	-	-	-	-	-
hsa-miR-139-5p	5.65645	0.576376	0.375659	0.124954	0.437545	38.0028	-0.207367	0.254798	0.415732	0.639706	-	-	-	-	-	-	-
hsa-miR-196b-5p	4.26128	-0.182056	0.359296	0.612365	0.891578	22.0377	0.355209	0.252382	0.159302	0.388636	-	-	-	-	-	-	-
hsa-miR-106a-5p	3.26965	0.296381	0.428336	0.488978	0.822771	32.0848	0.0232273	0.281037	0.934131	0.969697	-	-	-	-	-	-	-
hsa-miR-185-3p	3.66431	0.0628422	0.405329	0.87679	0.983494	27.9885	-0.267764	0.19735	0.174844	0.405056	-	-	-	-	-	-	-
hsa-miR-6511b-3p	4.84244	-0.627812	0.404834	0.120953	0.43574	8.4908	-0.389552	0.320111	0.223632	0.463953	-	-	-	-	-	-	-
hsa-miR-4732-5p	5.67294	0.550651	0.391448	0.159516	0.487217	13.4409	-0.108231	0.297836	0.716313	0.860329	-	-	-	-	-	-	-
hsa-miR-3173-5p	5.11941	-0.00441096	0.35596	0.990113	0.999135	4.69435	-0.0510378	0.463233	0.912269	0.966883	-	-	-	-	-	-	-
hsa-miR-576-5p	8.44773	-0.398927	0.328977	0.225272	0.565192	41.2549	-0.420596	0.310939	0.176164	0.405858	-	-	-	-	-	-	-
hsa-miR-10399-3p	2.43512	0.900226	0.495405	0.0691939	0.353511	29.5635	-0.17129	0.251868	0.496455	0.725108	-	-	-	-	-	-	-
hsa-miR-582-3p	6.66289	0.352885	0.400726	0.378527	0.723578	74.2292	-0.209777	0.365827	0.566351	0.783976	-	-	-	-	-	-	-
hsa-miR-3200-5p	3.23985	-0.102137	0.491665	0.835435	0.977944	12.1463	-0.0924551	0.458551	0.84021	0.929357	-	-	-	-	-	-	-
hsa-miR-20b-5p	4.3967	0.445703	0.382548	0.243983	0.584996	59.0864	-0.123106	0.337642	0.715407	0.860329	-	-	-	-	-	-	-
hsa-miR-3605-5p	6.38498	-0.249733	0.445551	0.575137	0.868889	21.6712	0.297378	0.279049	0.286567	0.510676	-	-	-	-	-	-	-
hsa-miR-550a-5p	3.7879	-0.238651	0.337872	0.479979	0.81742	25.6833	0.200235	0.23778	0.399732	0.630285	-	-	-	-	-	-	-
hsa-miR-1273h-3p	2.79431	0.00298879	0.445284	0.994645	0.999135	57.907	0.201736	0.242132	0.404751	0.632139	-	-	-	-	-	-	-
hsa-miR-326	3.25581	-0.227804	0.388352	0.557478	0.868889	78.9244	0.178743	0.278918	0.521625	0.744923	-	-	-	-	-	-	-
hsa-miR-636	3.0629	0.350507	0.422056	0.40627	0.739148	11.4096	-0.0117997	0.335284	0.971926	0.978969	-	-	-	-	-	-	-
hsa-miR-651-5p	1.98663	0.165439	0.475047	0.727647	0.931435	14.2502	-0.0132603	0.252132	0.958057	0.974286	-	-	-	-	-	-	-
hsa-miR-301b-3p	2.73165	-0.584946	0.415752	0.15944	0.487217	48.2392	0.323852	0.282689	0.251956	0.497941	-	-	-	-	-	-	-
hsa-miR-5189-5p	3.19776	0.0655275	0.522889	0.900272	0.983494	16.005	-0.403739	0.355597	0.256214	0.499259	-	-	-	-	-	-	-
hsa-miR-548c-5p	2.16575	-0.112623	0.469129	0.810278	0.967185	12.7665	0.058899	0.242912	0.808416	0.911106	-	-	-	-	-	-	-
hsa-miR-548o-5p	2.16575	-0.112623	0.469129	0.810278	0.967185	12.7665	0.058899	0.242912	0.808416	0.911106	-	-	-	-	-	-	-
hsa-miR-548am-5p	2.33655	-0.246301	0.473065	0.602611	0.886564	13.6489	0.260897	0.241975	0.280944	0.508881	-	-	-	-	-	-	-
hsa-miR-6852-5p	3.90868	-0.555142	0.444958	0.212167	0.552027	79.3753	0.498184	0.353548	0.158806	0.388636	-	-	-	-	-	-	-
Supplementary Table 7. Results of the meta-analysis for the circulating miRNAs between Relapsing-Remitting vs Secondary Progressive MS in cohort I and in cohort II in serum.
Shows the results of the comparison relapsing-remitting (RR) versus secondary progressive (SP) MS in cohort I and cohort II.
The miRNAs that showed a trend (nominal P-value <0.05) between relapsing-remitting MS and secondary progressive MS in either cohort (marked green), were then combined in a meta-analysis.
All analyses were corrected for sex, age and technical batch. FDR was calculated based on the number of miRNAs analysed in the separate analyses.
