# Supplementary material for: Potential biomarkers for multiple sclerosis stage from targeted proteomics and microRNA sequencing
Source: Brain Commun. 2024 Jun 13;6(4):fcae209. doi: 10.1093/braincomms/fcae209 (PMC11229703; doi:10.1093/braincomms/fcae209)
Supplement: fcae209_Supplementary_Data [file fcae209_supplementary_data.zip › Supplementary Table 8 Cohort II Analyses miRNAs.xlsx]

## Sheet: Ssupplementary Table_8A
		Relapsing-remitting (n=19) vs secondary progressive (n=30)				Relapsing-remitting (n=19) vs primary progressive (n=24)				Primary progressive (n=24) vs Secondary progressive (n=30
	baseMean	log2FC	lfcSE	p-value	FDR	log2FC	lfcSE	p-value	FDR	log2FC	lfcSE	p-value	FDR
hsa-miR-4707-3p	4.69156	2.02369	0.611561	0.000936141	0.0354883	0.0963888	0.708309	0.891756	0.975338	1.9273	0.659824	0.00348995	0.415295
hsa-miR-150-5p	4049.01	1.93052	0.426236	5.9199e-06	0.00124747	1.24263	0.507412	0.0143275	0.368971	0.687897	0.449333	0.125787	0.748712
hsa-miR-31-5p	6.41309	1.91571	0.557479	0.000589553	0.027316	0.877854	0.654935	0.180126	0.683086	1.03785	0.59744	0.0823577	0.653862
hsa-miR-29b-3p	42.3909	1.16938	0.292041	6.22344e-05	0.00419305	0.620825	0.346821	0.073447	0.532496	0.548559	0.311646	0.0783737	0.653636
hsa-miR-3176	15.2044	1.075	0.287159	0.000181424	0.00945672	0.907313	0.341513	0.0078899	0.329009	0.167686	0.310164	0.588758	0.940943
hsa-miR-361-3p	152.122	1.05187	0.232356	5.98308e-06	0.00124747	0.575508	0.276383	0.0373164	0.492209	0.476364	0.246239	0.0530441	0.621318
hsa-miR-342-3p	612.384	0.993847	0.335654	0.00306718	0.0585721	0.658906	0.399573	0.0991422	0.583836	0.334941	0.354043	0.344125	0.925137
hsa-miR-150-3p	54.5691	0.977081	0.334728	0.00351119	0.0585721	0.360751	0.397929	0.364634	0.744156	0.616329	0.355654	0.0831048	0.653862
hsa-miR-29a-3p	958.242	0.971615	0.244433	7.03869e-05	0.00419305	0.574827	0.290957	0.0481956	0.492711	0.396788	0.257864	0.123866	0.748579
hsa-miR-324-5p	30.7646	0.949577	0.232368	4.37905e-05	0.00419305	0.474433	0.275601	0.085169	0.555932	0.475144	0.249934	0.0572915	0.628699
hsa-miR-29c-3p	441.154	0.919501	0.214325	1.78503e-05	0.0024812	0.685292	0.255111	0.00722589	0.329009	0.23421	0.226386	0.300876	0.912614
hsa-miR-146b-3p	69.2872	0.852676	0.276289	0.00202747	0.0585721	0.618089	0.328856	0.0601747	0.492711	0.234587	0.293306	0.423826	0.940943
hsa-miR-197-3p	438.698	0.809912	0.309492	0.00887304	0.0948733	-0.0165022	0.368366	0.964268	0.998276	0.826414	0.326643	0.0114055	0.415295
hsa-miR-324-3p	49.0737	0.729221	0.181783	6.03352e-05	0.00419305	0.64447	0.216848	0.00295873	0.246758	0.0847513	0.195961	0.665385	0.956776
hsa-miR-874-3p	26.786	0.670525	0.254449	0.0084086	0.0947672	0.395141	0.302366	0.19127	0.683086	0.275385	0.27213	0.311558	0.912614
hsa-let-7i-3p	59.3745	0.666594	0.226762	0.00328619	0.0585721	0.662481	0.270327	0.0142592	0.368971	0.00411368	0.242197	0.986449	0.998396
hsa-miR-9985	118.454	0.652732	0.2512	0.0093645	0.0952438	0.749537	0.299265	0.0122591	0.368971	-0.0968049	0.266155	0.71607	0.956776
hsa-miR-33b-5p	64.8052	0.606552	0.213391	0.00447686	0.066828	0.765862	0.254907	0.00266037	0.246758	-0.15931	0.227802	0.484342	0.940943
hsa-miR-210-3p	247.483	0.543796	0.195974	0.00552288	0.07197	0.669768	0.233451	0.00411794	0.266905	-0.125971	0.20724	0.543285	0.940943
hsa-miR-30d-3p	63.4865	-0.570809	0.204666	0.00528756	0.07197	-0.212169	0.244312	0.385157	0.761186	-0.35864	0.216036	0.0968952	0.666786
hsa-miR-24-3p	576.873	-0.580527	0.172549	0.000767056	0.0319862	-0.417813	0.205324	0.0418612	0.492209	-0.162714	0.181789	0.370749	0.925762
hsa-let-7a-5p	7715.07	-0.662019	0.232965	0.00448725	0.066828	-0.485181	0.277336	0.080216	0.555932	-0.176838	0.245556	0.471432	0.940943
hsa-miR-12136	50.8815	-0.687613	0.235564	0.00351152	0.0585721	-0.507442	0.280474	0.0704145	0.532496	-0.180171	0.248168	0.467837	0.940943
hsa-miR-30c-1-3p	17.0605	-0.789377	0.283465	0.005357	0.07197	-0.839151	0.33656	0.0126556	0.368971	0.0497735	0.296174	0.86654	0.998396
hsa-miR-625-5p	33.9952	-0.838295	0.323866	0.00964216	0.0957328	-0.182577	0.387146	0.637214	0.88397	-0.655718	0.341901	0.0551289	0.621318
hsa-miR-148b-3p	1984.96	-0.87586	0.297057	0.00319367	0.0585721	-0.536034	0.353647	0.129588	0.618809	-0.339827	0.313103	0.277766	0.912614
hsa-miR-146a-5p	7177.23	-0.879624	0.335982	0.00884294	0.0948733	-0.505689	0.399978	0.206125	0.683086	-0.373934	0.354144	0.291022	0.912614
hsa-miR-98-5p	437.251	-0.915765	0.340171	0.00710092	0.0832485	-0.782845	0.404983	0.0532322	0.492711	-0.13292	0.358509	0.710818	0.956776
hsa-miR-127-3p	696.166	-0.948455	0.363954	0.00916135	0.0952438	-0.843416	0.433282	0.0515858	0.492711	-0.105039	0.383613	0.784227	0.98205
hsa-miR-136-3p	126.57	-0.973834	0.330805	0.0032418	0.0585721	-0.492392	0.39412	0.211539	0.689155	-0.481442	0.348738	0.167425	0.834673
hsa-let-7e-5p	172.118	-0.977053	0.361241	0.00683638	0.0832485	-0.818836	0.43015	0.0569615	0.492711	-0.158217	0.380664	0.677677	0.956776
hsa-miR-410-3p	366.069	-1.06033	0.394458	0.00718692	0.0832485	-0.798063	0.469634	0.0892566	0.555932	-0.262263	0.415768	0.528176	0.940943
hsa-miR-340-3p	30.4075	-1.09218	0.348177	0.00170774	0.054779	-0.801959	0.414506	0.053023	0.492711	-0.29022	0.36511	0.426682	0.940943
hsa-miR-654-3p	292.359	-1.12946	0.373146	0.00247114	0.0585721	-0.650038	0.444302	0.143452	0.636379	-0.479419	0.39327	0.222822	0.902276
hsa-miR-411-5p	192.215	-1.14231	0.404728	0.00476648	0.0685388	-1.01251	0.481857	0.0356172	0.492209	-0.129793	0.426475	0.76087	0.973822
hsa-miR-11400	84.5304	-1.16286	0.393117	0.00309587	0.0585721	-0.639605	0.468243	0.171948	0.676221	-0.523256	0.413725	0.205964	0.867544
hsa-miR-889-3p	49.669	-1.18795	0.416321	0.00432492	0.066828	-1.1362	0.495465	0.0218365	0.368971	-0.0517453	0.437724	0.905898	0.998396
hsa-miR-432-5p	32.9717	-1.25764	0.421298	0.00283429	0.0585721	-1.66978	0.501001	0.000859474	0.246758	0.412139	0.44262	0.351783	0.925137
hsa-miR-431-5p	86.6756	-1.27576	0.398589	0.00137092	0.0476395	-0.965135	0.474762	0.0420645	0.492209	-0.310629	0.419739	0.459268	0.940943
hsa-miR-431-3p	5.64743	-1.43326	0.532272	0.0070872	0.0832485	-1.21292	0.635578	0.0563436	0.492711	-0.220341	0.552989	0.690296	0.956776
hsa-miR-433-3p	6.35742	-1.47335	0.571746	0.00996811	0.0966675	-1.40087	0.681414	0.0397987	0.492209	-0.072477	0.594079	0.9029	0.998396
hsa-miR-369-5p	12.9695	-1.54139	0.52383	0.00325535	0.0585721	-1.4683	0.624261	0.0186697	0.368971	-0.073088	0.548226	0.893943	0.998396
hsa-miR-654-5p	9.10439	-1.67003	0.56569	0.00315512	0.0585721	-2.10221	0.670769	0.00172423	0.246758	0.432178	0.585067	0.460101	0.940943
hsa-miR-1908-3p	5.32029	-0.674996	0.494723	0.172445	0.401729	1.57112	0.620878	0.0113907	0.368971	-2.24611	0.547671	4.11e-05	0.0171387
hsa-miR-577	7.23812	1.32784	0.580309	0.0221278	0.153788	0.875827	0.690213	0.204469	0.683086	0.452017	0.626357	0.470504	0.940943
hsa-miR-4685-3p	4.67254	1.24352	0.526366	0.0181542	0.137642	0.130128	0.618435	0.833344	0.954286	1.11339	0.569954	0.0507637	0.621318
hsa-miR-11401	5.20466	1.10186	0.738346	0.135609	0.374379	-0.660638	0.868441	0.446826	0.796266	1.7625	0.78954	0.025594	0.485989
hsa-miR-1271-5p	5.86524	1.03461	0.473191	0.028782	0.176501	0.366739	0.559344	0.512044	0.835229	0.667874	0.509638	0.190031	0.858698
hsa-miR-193a-3p	4.93323	1.02744	0.462667	0.0263721	0.166624	1.07207	0.553998	0.0529712	0.492711	-0.0446323	0.502878	0.929278	0.998396
hsa-miR-10401-3p	5.25867	0.91279	0.385359	0.017852	0.137642	1.04938	0.464555	0.0238902	0.368971	-0.13659	0.429308	0.750361	0.973822
hsa-miR-4485-3p	3.3369	0.89906	0.634127	0.156251	0.388636	-0.757667	0.741911	0.307142	0.732759	1.65673	0.681063	0.0149925	0.415295
hsa-miR-342-5p	58.4272	0.86724	0.366224	0.0178816	0.137642	0.437739	0.435966	0.315346	0.732759	0.429501	0.388775	0.269266	0.912614
hsa-miR-183-3p	5.03188	0.845591	0.397113	0.0332256	0.191731	0.51373	0.468558	0.272901	0.732759	0.331861	0.427552	0.437637	0.940943
hsa-miR-3614-5p	26.1292	0.728914	0.341028	0.0325652	0.191731	-0.211719	0.404452	0.600645	0.872715	0.940633	0.364579	0.00987856	0.415295
hsa-miR-1285-3p	98.4536	0.687323	0.27245	0.0116442	0.107903	0.525726	0.32442	0.105123	0.590674	0.161597	0.288899	0.57592	0.940943
hsa-miR-664a-3p	10.0398	0.677135	0.331263	0.0409435	0.201723	-0.205103	0.390938	0.599832	0.872715	0.882238	0.359236	0.0140544	0.415295
hsa-miR-7705	4.46368	0.670607	0.36545	0.0665034	0.25486	0.500467	0.436141	0.25118	0.732461	0.17014	0.403717	0.673438	0.956776
hsa-miR-193b-3p	6.20962	0.664478	0.486517	0.172006	0.401729	0.864686	0.582459	0.137665	0.629685	-0.200208	0.52382	0.702308	0.956776
hsa-miR-3143	7.67347	0.624131	0.344205	0.0697932	0.256377	-0.0038669	0.404446	0.992372	0.999157	0.627998	0.366633	0.0867353	0.662682
hsa-miR-18b-5p	14.4145	0.603038	0.368007	0.101285	0.32241	0.170589	0.436566	0.69598	0.897213	0.432449	0.39164	0.269507	0.912614
hsa-miR-96-5p	134.852	0.59654	0.329441	0.0701771	0.256377	0.10675	0.391915	0.785329	0.930839	0.48979	0.347723	0.158965	0.834673
hsa-miR-32-5p	220.616	0.594918	0.263104	0.0237502	0.155274	0.325607	0.313167	0.298468	0.732759	0.269311	0.27799	0.332655	0.912614
hsa-miR-4286	19.0906	0.571524	0.304268	0.0603319	0.246651	0.126885	0.362329	0.726193	0.909134	0.444639	0.327694	0.174823	0.842576
hsa-miR-941	585.656	0.569441	0.247156	0.0212238	0.152592	-0.000651395	0.294174	0.998233	0.999157	0.570093	0.260799	0.0288196	0.485989
hsa-miR-155-5p	153.335	0.553143	0.220399	0.0120821	0.109527	-0.013339	0.262085	0.959408	0.997689	0.566482	0.233281	0.0151689	0.415295
hsa-miR-501-3p	179.407	0.540492	0.265698	0.0419275	0.201723	0.252018	0.316205	0.425446	0.792013	0.288474	0.280586	0.303897	0.912614
hsa-miR-9-5p	8.80936	0.537129	0.495013	0.277885	0.508881	0.817469	0.591038	0.166632	0.676221	-0.28034	0.526358	0.594308	0.940943
hsa-miR-195-5p	11.832	0.529892	0.251252	0.0349438	0.191731	0.431476	0.299041	0.149058	0.637218	0.0984154	0.272041	0.717527	0.956776
hsa-miR-582-5p	11.7984	0.524013	0.374876	0.162165	0.388636	-0.197427	0.444227	0.656733	0.884143	0.72144	0.403675	0.0739082	0.643938
hsa-miR-873-5p	40.1531	0.523139	0.345776	0.130294	0.36961	0.779007	0.412492	0.0589539	0.492711	-0.255868	0.367791	0.486625	0.940943
hsa-miR-652-3p	344.541	0.523069	0.271359	0.0539062	0.23662	0.49425	0.323108	0.126097	0.618809	0.028819	0.286546	0.919889	0.998396
hsa-miR-618	4.27654	0.513315	0.52417	0.327436	0.554547	-0.160518	0.620295	0.795808	0.932168	0.673833	0.564866	0.232905	0.907678
hsa-miR-532-3p	28.7449	0.503036	0.282405	0.0748703	0.265703	0.541356	0.336489	0.107653	0.590674	-0.0383198	0.300902	0.898664	0.998396
hsa-miR-1287-5p	5.65142	0.500025	0.309291	0.105947	0.327258	0.348395	0.368485	0.344414	0.732759	0.151629	0.340975	0.656541	0.956776
hsa-miR-3688-3p	34.8628	0.491737	0.204975	0.0164393	0.134415	0.376887	0.244063	0.122535	0.618809	0.11485	0.219285	0.600453	0.940943
hsa-miR-3200-3p	13.8996	0.488745	0.32959	0.138104	0.374379	0.501396	0.393167	0.202212	0.683086	-0.0126509	0.352166	0.971344	0.998396
hsa-miR-200a-3p	16.6175	0.485855	0.318691	0.127375	0.363805	0.904726	0.383028	0.0181748	0.368971	-0.418871	0.344301	0.223763	0.902276
hsa-miR-331-3p	15.616	0.485478	0.281711	0.0848305	0.282455	0.329384	0.334959	0.325432	0.732759	0.156094	0.301905	0.605134	0.940943
hsa-miR-183-5p	478.848	0.473313	0.316185	0.134406	0.374379	0.073691	0.376315	0.844749	0.954522	0.399622	0.333342	0.230592	0.907139
hsa-miR-199b-5p	56.0993	0.472607	0.246693	0.0553943	0.238138	-0.146827	0.292932	0.616209	0.876727	0.619433	0.262308	0.0182026	0.446498
hsa-miR-598-3p	24.6815	0.463058	0.267081	0.0829577	0.278979	0.665108	0.319118	0.0371415	0.492209	-0.20205	0.285618	0.47931	0.940943
hsa-miR-181b-5p	665.776	0.455585	0.272339	0.0943546	0.305007	-0.294999	0.324129	0.362755	0.744156	0.750584	0.287272	0.00898041	0.415295
hsa-miR-182-5p	10114.6	0.455008	0.321083	0.156453	0.388636	0.0851002	0.382238	0.823818	0.951298	0.369908	0.338448	0.274415	0.912614
hsa-miR-215-5p	332.796	0.453781	0.264572	0.0863181	0.283423	0.401139	0.314999	0.202855	0.683086	0.0526411	0.279225	0.850465	0.998396
hsa-miR-99b-5p	1324.15	0.450576	0.236768	0.057037	0.238813	0.312277	0.281864	0.267904	0.732759	0.138299	0.24966	0.579614	0.940943
hsa-miR-132-3p	28.4676	0.442745	0.225572	0.0496735	0.227625	-0.00618056	0.26711	0.98154	0.999157	0.448926	0.240843	0.0623254	0.641848
hsa-miR-141-3p	253.423	0.433249	0.245449	0.0775427	0.265703	0.449952	0.292258	0.123665	0.618809	-0.0167032	0.259225	0.948624	0.998396
hsa-miR-339-3p	168.416	0.432219	0.169339	0.0106985	0.101393	0.619233	0.201971	0.00216974	0.246758	-0.187014	0.179841	0.298394	0.912614
hsa-miR-371b-5p	17.9765	0.430842	0.302342	0.154153	0.388636	-0.282102	0.358182	0.430934	0.796266	0.712943	0.32416	0.0278525	0.485989
hsa-miR-5001-3p	5.58244	0.425191	0.350696	0.225353	0.465208	0.412329	0.418787	0.324831	0.732759	0.0128616	0.378743	0.97291	0.998396
hsa-miR-576-5p	41.2549	0.420596	0.310939	0.176164	0.405858	0.139483	0.370279	0.706398	0.90082	0.281113	0.330782	0.395413	0.940943
hsa-miR-125b-5p	134.361	0.415747	0.227167	0.0672293	0.25486	0.371769	0.270518	0.169353	0.676221	0.0439775	0.240325	0.854804	0.998396
hsa-miR-363-3p	3238.73	0.412379	0.233778	0.0777355	0.265703	0.171754	0.278301	0.537136	0.838897	0.240625	0.24646	0.328903	0.912614
hsa-miR-181a-3p	101.391	0.411867	0.226751	0.0693118	0.256377	0.237459	0.269824	0.37883	0.759481	0.174408	0.240248	0.46787	0.940943
hsa-miR-1180-3p	18.9072	0.406865	0.362891	0.262212	0.506215	0.0111417	0.431991	0.979424	0.999157	0.395723	0.387021	0.306551	0.912614
hsa-miR-5189-5p	16.005	0.403739	0.355597	0.256214	0.499259	0.1471	0.423251	0.728179	0.909134	0.256639	0.378746	0.498025	0.940943
hsa-miR-885-5p	12.8995	0.400092	0.415216	0.335259	0.556985	0.837839	0.497288	0.0920239	0.564323	-0.437747	0.444766	0.325008	0.912614
hsa-miR-7704	5.94175	0.399429	0.490404	0.415365	0.639706	0.204258	0.587027	0.727875	0.909134	0.195171	0.53612	0.715825	0.956776
hsa-miR-100-5p	450.883	0.396362	0.267989	0.139134	0.374379	0.324246	0.319059	0.309507	0.732759	0.0721158	0.282729	0.798669	0.983047
hsa-miR-451a	92545.2	0.394487	0.213542	0.0646968	0.25486	0.400227	0.254217	0.115406	0.618809	-0.00574	0.225089	0.979655	0.998396
hsa-miR-15a-5p	8005.34	0.390845	0.21625	0.0707034	0.256377	0.343405	0.257441	0.18223	0.683086	0.0474396	0.227963	0.835149	0.997872
hsa-miR-188-5p	6.67633	0.390653	0.505327	0.439481	0.663998	0.662162	0.605936	0.274485	0.732759	-0.271509	0.542982	0.617053	0.949487
hsa-miR-6511b-3p	8.4908	0.389552	0.320111	0.223632	0.463953	0.33209	0.38085	0.383224	0.760974	0.0574623	0.343339	0.867085	0.998396
hsa-miR-101-5p	28.3021	0.380476	0.253387	0.133211	0.374379	0.46031	0.302192	0.127699	0.618809	-0.0798345	0.270449	0.767847	0.973822
hsa-miR-3912-3p	11.3145	0.379776	0.271486	0.161851	0.388636	0.226465	0.323159	0.483438	0.819486	0.153311	0.29307	0.60089	0.940943
hsa-miR-4772-5p	9.92676	0.372586	0.429487	0.385661	0.620354	-0.519251	0.50616	0.304956	0.732759	0.891837	0.455847	0.0504137	0.621318
hsa-miR-378e	21.4619	0.371615	0.293564	0.205558	0.441844	0.46421	0.3505	0.185363	0.683086	-0.0925948	0.314329	0.768316	0.973822
hsa-miR-142-5p	49666.8	0.3707	0.178362	0.0376769	0.193966	0.163217	0.212335	0.442085	0.796266	0.207483	0.188008	0.269775	0.912614
hsa-miR-589-3p	9.83293	0.369112	0.369317	0.317578	0.547232	0.544108	0.442206	0.218532	0.700984	-0.174996	0.394125	0.657034	0.956776
hsa-miR-2467-5p	4.99862	0.361232	0.343573	0.293075	0.517084	0.599035	0.41588	0.149754	0.637218	-0.237803	0.381302	0.532852	0.940943
hsa-miR-375-3p	518.263	0.352117	0.420207	0.402052	0.630285	-0.118648	0.500231	0.812511	0.943781	0.470766	0.443095	0.288032	0.912614
hsa-miR-4508	16.4941	0.350607	0.284355	0.21758	0.456089	0.307294	0.339081	0.364801	0.744156	0.0433134	0.3045	0.886887	0.998396
hsa-miR-185-5p	70.1508	0.347032	0.364717	0.341345	0.564845	0.200375	0.43378	0.644133	0.884143	0.146657	0.384926	0.703203	0.956776
hsa-miR-1301-3p	23.9505	0.345332	0.287218	0.229234	0.468306	0.341139	0.342664	0.319469	0.732759	0.00419313	0.306174	0.989073	0.998396
hsa-miR-532-5p	838.855	0.339462	0.171309	0.0475259	0.220203	0.168117	0.20392	0.409699	0.769569	0.171346	0.180765	0.343185	0.925137
hsa-miR-7976	9.55461	0.336594	0.305547	0.27063	0.508881	0.432305	0.366076	0.237636	0.706345	-0.0957107	0.331052	0.772497	0.976155
hsa-let-7g-3p	4.5014	0.331102	0.367501	0.367612	0.598805	-0.282916	0.428889	0.509479	0.835229	0.614018	0.391949	0.117214	0.726406
hsa-miR-192-5p	13171.9	0.328539	0.211898	0.121032	0.357378	0.532222	0.252262	0.034876	0.492209	-0.203683	0.223367	0.361835	0.925762
hsa-miR-107	11418	0.325247	0.177405	0.0667494	0.25486	0.230404	0.211195	0.275294	0.732759	0.0948435	0.18701	0.612045	0.945269
hsa-miR-151b	278.411	0.31915	0.153327	0.0373882	0.193966	0.355285	0.182658	0.0517643	0.492711	-0.0361352	0.162396	0.823915	0.990122
hsa-miR-3074-5p	5.77186	0.313536	0.330549	0.34286	0.565108	0.00779195	0.39055	0.984082	0.999157	0.305744	0.355789	0.390153	0.940943
hsa-miR-4511	4.70372	0.311342	0.389067	0.423578	0.644714	0.575297	0.472342	0.223237	0.706345	-0.263955	0.426513	0.536004	0.940943
hsa-miR-550a-3p	73.0328	0.307562	0.263685	0.243452	0.48574	0.370408	0.314033	0.238191	0.706345	-0.0628458	0.279141	0.821871	0.990122
hsa-miR-7706	69.8956	0.305185	0.217292	0.160172	0.388636	-0.105018	0.258264	0.684279	0.896821	0.410204	0.230462	0.0750891	0.643938
hsa-miR-125a-5p	1180.97	0.304487	0.157359	0.052992	0.23662	0.0514585	0.187314	0.783533	0.930839	0.253029	0.166016	0.127479	0.748712
hsa-miR-15b-3p	127.247	0.301794	0.221048	0.172162	0.401729	0.164586	0.263131	0.531648	0.838897	0.137208	0.233914	0.55749	0.940943
hsa-miR-505-3p	22.5978	0.29673	0.227432	0.191995	0.425862	0.389087	0.271932	0.152481	0.638586	-0.0923571	0.244509	0.705635	0.956776
hsa-miR-144-3p	6637.8	0.29514	0.228614	0.196705	0.431665	0.273221	0.272158	0.315424	0.732759	0.021919	0.240989	0.927529	0.998396
hsa-miR-25-3p	17324.3	0.285505	0.163206	0.0802299	0.271999	0.109508	0.194291	0.573008	0.853373	0.175997	0.172038	0.306302	0.912614
hsa-miR-7-1-3p	16.7948	0.281606	0.268546	0.294348	0.517084	0.00379646	0.317825	0.990469	0.999157	0.277809	0.285859	0.33113	0.912614
hsa-miR-6511a-3p	13.8022	0.279133	0.266615	0.295122	0.517084	0.193071	0.317043	0.542541	0.84104	0.0860613	0.28442	0.762206	0.973822
hsa-miR-106b-3p	1506.59	0.277729	0.195829	0.156126	0.388636	0.156335	0.233125	0.502473	0.828187	0.121395	0.206505	0.556631	0.940943
hsa-miR-16-2-3p	1778.36	0.27244	0.227622	0.231346	0.468306	0.264372	0.270985	0.329264	0.732759	0.00806779	0.240011	0.973185	0.998396
hsa-miR-17-3p	126.458	0.270675	0.175291	0.122554	0.357378	0.571057	0.209242	0.0063494	0.329009	-0.300382	0.186256	0.106802	0.695884
hsa-miR-185-3p	27.9885	0.267764	0.19735	0.174844	0.405056	0.148453	0.234836	0.527285	0.838897	0.119311	0.211056	0.571866	0.940943
hsa-miR-378d	51.1949	0.267276	0.213556	0.210734	0.448346	0.495561	0.255007	0.0519773	0.492711	-0.228286	0.227527	0.315699	0.912614
hsa-miR-769-5p	325.602	0.263238	0.17192	0.12573	0.361582	0.0237585	0.20459	0.907551	0.975338	0.239479	0.181666	0.187425	0.858698
hsa-miR-486-3p	494.095	0.260975	0.212598	0.219615	0.457898	0.217832	0.253104	0.389437	0.766014	0.0431429	0.224345	0.847502	0.998396
hsa-miR-409-5p	3.37656	0.260436	0.697002	0.708663	0.860329	-0.244909	0.823463	0.766151	0.930839	0.505345	0.738207	0.493623	0.940943
hsa-miR-4772-3p	8.86417	0.259772	0.436085	0.551381	0.774161	-0.541259	0.513546	0.291899	0.732759	0.801031	0.461643	0.08271	0.653862
hsa-miR-145-5p	23.9779	0.259565	0.274435	0.344243	0.565154	-0.228585	0.325488	0.482503	0.819486	0.488149	0.291787	0.0943347	0.666786
hsa-miR-641	8.73727	0.25296	0.329807	0.443085	0.667027	0.208606	0.392606	0.595186	0.870851	0.0443543	0.352229	0.899792	0.998396
hsa-miR-548bc	11.9686	0.247045	0.325353	0.447664	0.669089	-0.234988	0.384592	0.541196	0.84104	0.482033	0.34475	0.16205	0.834673
hsa-miR-338-3p	49.3983	0.246492	0.215803	0.253367	0.498367	-0.0235184	0.256485	0.92694	0.983547	0.270011	0.229334	0.239048	0.912614
hsa-miR-22-5p	20.4157	0.244507	0.2278	0.283118	0.508881	0.257031	0.271148	0.343162	0.732759	-0.0125248	0.243067	0.958905	0.998396
hsa-miR-659-5p	6.99023	0.242697	0.322087	0.451142	0.671879	-0.0462716	0.381032	0.903344	0.975338	0.288969	0.343986	0.400874	0.940943
hsa-miR-378c	172.596	0.242148	0.248689	0.330206	0.554547	0.579067	0.296259	0.0506308	0.492711	-0.336919	0.262618	0.19952	0.858698
hsa-miR-424-3p	218.872	0.239362	0.245799	0.330149	0.554547	-0.0129231	0.292507	0.964761	0.998276	0.252285	0.259581	0.331103	0.912614
hsa-miR-10399-5p	29.267	0.231649	0.204883	0.258208	0.500803	0.32364	0.24484	0.186221	0.683086	-0.0919911	0.220094	0.675974	0.956776
hsa-miR-425-5p	2770.13	0.224339	0.153067	0.142749	0.374379	0.180699	0.182226	0.321381	0.732759	0.0436399	0.161421	0.786892	0.982437
hsa-miR-145-3p	66.7523	0.217691	0.191644	0.255993	0.499259	-0.305252	0.227486	0.179645	0.683086	0.522943	0.20331	0.0101069	0.415295
hsa-miR-181a-2-3p	190.125	0.216025	0.19816	0.275646	0.508881	-0.0892554	0.23563	0.70484	0.90082	0.30528	0.209274	0.144631	0.80305
hsa-miR-582-3p	74.2292	0.209777	0.365827	0.566351	0.783976	-0.226232	0.435032	0.603039	0.873151	0.436009	0.386095	0.25878	0.912614
hsa-miR-450a-5p	14.6183	0.207761	0.320472	0.516794	0.742033	-0.164582	0.380971	0.665737	0.889783	0.372343	0.342555	0.277056	0.912614
hsa-miR-660-5p	298.772	0.207602	0.167527	0.215265	0.455663	0.204947	0.199449	0.304154	0.732759	0.00265459	0.17701	0.988035	0.998396
hsa-miR-139-5p	38.0028	0.207367	0.254798	0.415732	0.639706	-0.300139	0.302918	0.32177	0.732759	0.507506	0.272032	0.062096	0.641848
hsa-miR-3913-5p	5.57023	0.206784	0.298749	0.488832	0.720293	0.349959	0.35689	0.3268	0.732759	-0.143175	0.323571	0.658139	0.956776
hsa-miR-16-5p	80206.5	0.202313	0.230635	0.380379	0.614799	0.0985118	0.274565	0.719751	0.908105	0.103801	0.243107	0.669396	0.956776
hsa-miR-181a-5p	26878.7	0.201978	0.183752	0.271686	0.508881	-0.119769	0.218751	0.584027	0.863614	0.321747	0.193692	0.0966881	0.666786
hsa-miR-186-5p	10544.3	0.193826	0.132672	0.144032	0.374581	0.151528	0.157943	0.337366	0.732759	0.0422977	0.139864	0.762333	0.973822
hsa-miR-6842-3p	10.8875	0.19179	0.269421	0.476552	0.704688	0.0386839	0.321027	0.904087	0.975338	0.153106	0.288595	0.595749	0.940943
hsa-miR-181c-5p	537.21	0.191718	0.130015	0.140325	0.374379	0.0884329	0.154784	0.567775	0.853373	0.103285	0.137452	0.452397	0.940943
hsa-miR-103a-3p	15647.3	0.190305	0.177178	0.282783	0.508881	0.200284	0.210925	0.342341	0.732759	-0.00997892	0.186765	0.957389	0.998396
hsa-miR-128-3p	398.045	0.189958	0.128412	0.139064	0.374379	0.109006	0.152892	0.475873	0.819486	0.0809527	0.135837	0.551204	0.940943
hsa-miR-331-5p	8.57047	0.189833	0.289809	0.512451	0.741922	0.35754	0.347713	0.303827	0.732759	-0.167707	0.313326	0.592478	0.940943
hsa-miR-208b-3p	11.5728	0.188021	0.431847	0.66328	0.84787	0.168085	0.512231	0.742804	0.91882	0.0199364	0.453046	0.9649	0.998396
hsa-miR-130b-3p	613.594	0.185043	0.119738	0.12225	0.357378	0.16963	0.142588	0.234183	0.706345	0.0154131	0.126598	0.903098	0.998396
hsa-miR-26b-3p	111.587	0.182127	0.153494	0.235409	0.47423	0.123146	0.182906	0.500775	0.828187	0.0589816	0.163168	0.717742	0.956776
hsa-miR-424-5p	49.9739	0.181758	0.210015	0.386791	0.620354	0.0514678	0.249705	0.836701	0.954286	0.13029	0.222784	0.558663	0.940943
hsa-miR-10399-3p	29.5635	0.17129	0.251868	0.496455	0.725108	-0.407631	0.298459	0.172006	0.676221	0.578921	0.267261	0.0303015	0.485989
hsa-miR-18a-3p	22.5922	0.170034	0.280448	0.54432	0.76683	-0.0618889	0.333316	0.852699	0.955848	0.231923	0.297943	0.436326	0.940943
hsa-miR-484	2200.31	0.165956	0.172153	0.335044	0.556985	0.309846	0.204954	0.130588	0.618809	-0.14389	0.181527	0.427974	0.940943
hsa-miR-99a-5p	133.039	0.164332	0.258417	0.52483	0.746943	0.532024	0.307964	0.0840686	0.555932	-0.367692	0.273043	0.178095	0.842576
hsa-miR-30b-5p	367.488	0.161658	0.202035	0.423625	0.644714	0.203432	0.240591	0.397803	0.769569	-0.0417745	0.21335	0.844765	0.998396
hsa-miR-205-5p	29.6087	0.15519	0.282515	0.582789	0.796328	-0.213008	0.335357	0.52532	0.838897	0.368197	0.299845	0.219462	0.902276
hsa-miR-502-3p	58.5894	0.149584	0.184702	0.418016	0.640856	0.280996	0.220445	0.202424	0.683086	-0.131412	0.196702	0.504086	0.940943
hsa-miR-21-3p	1281.61	0.143513	0.257248	0.576927	0.791376	0.31225	0.306266	0.307947	0.732759	-0.168737	0.271235	0.533873	0.940943
hsa-miR-744-3p	5.28595	0.142117	0.453756	0.754128	0.875544	0.766931	0.548975	0.162406	0.670529	-0.624814	0.488376	0.200767	0.858698
hsa-miR-93-5p	5942.18	0.138568	0.204161	0.497317	0.725108	0.0883223	0.243048	0.71631	0.908105	0.0502452	0.215218	0.815402	0.985573
hsa-miR-194-5p	182.862	0.133666	0.232482	0.565323	0.783976	0.225354	0.276747	0.415476	0.776922	-0.0916877	0.2454	0.708683	0.956776
hsa-miR-454-3p	75.436	0.128824	0.259956	0.620204	0.826279	-0.126633	0.30921	0.682146	0.896821	0.255457	0.274901	0.35275	0.925137
hsa-miR-362-3p	12.2602	0.126911	0.303589	0.67592	0.854117	0.398579	0.362698	0.2718	0.732759	-0.271668	0.3234	0.400888	0.940943
hsa-miR-548e-5p	14.5479	0.126364	0.221173	0.567772	0.783976	-0.25405	0.260557	0.329547	0.732759	0.380414	0.233359	0.103065	0.682194
hsa-miR-4677-3p	21.0377	0.126135	0.23058	0.584356	0.796328	0.26462	0.274871	0.335695	0.732759	-0.138485	0.246208	0.573795	0.940943
hsa-miR-20b-5p	59.0864	0.123106	0.337642	0.715407	0.860329	-0.0451585	0.401245	0.910391	0.975338	0.168264	0.355787	0.63626	0.956776
hsa-miR-500a-3p	273.785	0.119543	0.13907	0.390019	0.623134	-0.0822096	0.165462	0.619295	0.876727	0.201752	0.147075	0.170137	0.834673
hsa-miR-92a-3p	83657.8	0.117278	0.202676	0.562825	0.783976	-0.0873049	0.24128	0.717471	0.908105	0.204583	0.213635	0.33825	0.921897
hsa-miR-3158-3p	57.5719	0.115873	0.268188	0.665699	0.84787	0.403097	0.319748	0.207428	0.683086	-0.287224	0.284091	0.312003	0.912614
hsa-miR-374a-5p	143.025	0.113712	0.198524	0.56679	0.783976	-0.0600504	0.236145	0.799268	0.933599	0.173762	0.209843	0.407637	0.940943
hsa-miR-106b-5p	911.187	0.112831	0.26137	0.665966	0.84787	0.202321	0.311151	0.51554	0.836498	-0.0894904	0.275557	0.745361	0.973822
hsa-miR-1255b-5p	4.92544	0.111731	0.521442	0.830334	0.9258	-0.127153	0.622318	0.838102	0.954286	0.238884	0.559936	0.669651	0.956776
hsa-miR-4732-5p	13.4409	0.108231	0.297836	0.716313	0.860329	0.209251	0.356615	0.557358	0.848242	-0.101021	0.320177	0.752371	0.973822
hsa-miR-1307-5p	701.847	0.105058	0.254578	0.679845	0.854146	0.447794	0.303141	0.139627	0.629685	-0.342736	0.268512	0.201804	0.858698
hsa-miR-28-3p	3817.15	0.103441	0.15995	0.517821	0.742033	-0.0754394	0.190413	0.691966	0.896821	0.17888	0.168634	0.288801	0.912614
hsa-miR-574-3p	53.5427	0.0999209	0.200717	0.618612	0.826279	0.143183	0.239122	0.549317	0.848242	-0.0432616	0.213305	0.839279	0.998396
hsa-miR-140-3p	3043.6	0.0929341	0.193903	0.631738	0.836301	-0.000243837	0.23083	0.999157	0.999157	0.093178	0.204411	0.648508	0.956776
hsa-miR-3200-5p	12.1463	0.0924551	0.458551	0.84021	0.929357	-0.216518	0.544938	0.691128	0.896821	0.308973	0.486877	0.525688	0.940943
hsa-miR-497-5p	25.4393	0.092194	0.311667	0.767376	0.883966	0.864064	0.375409	0.0213543	0.368971	-0.77187	0.333827	0.0207674	0.481111
hsa-miR-204-5p	26.9743	0.0882122	0.323983	0.785411	0.897305	-0.390775	0.38509	0.310219	0.732759	0.478987	0.343465	0.163145	0.834673
hsa-miR-450b-5p	67.1968	0.0868631	0.213514	0.684136	0.854146	-0.147802	0.253719	0.560201	0.849469	0.234665	0.225924	0.298949	0.912614
hsa-miR-23b-3p	367.028	0.0839271	0.128657	0.514186	0.741922	0.228001	0.153283	0.136895	0.629685	-0.144074	0.136137	0.289917	0.912614
hsa-miR-374b-5p	87.0791	0.0779538	0.175603	0.6571	0.84787	-0.177504	0.208624	0.394863	0.769429	0.255458	0.186066	0.16977	0.834673
hsa-miR-4454	13.6164	0.0773813	0.329236	0.814183	0.915133	-0.0126658	0.390864	0.974149	0.999157	0.0900471	0.349718	0.796804	0.983047
hsa-miR-616-5p	12.1998	0.0562557	0.29827	0.850401	0.935665	-0.250482	0.352213	0.476982	0.819486	0.306737	0.314969	0.330123	0.912614
hsa-miR-548e-3p	30.1819	0.0520542	0.198962	0.793608	0.904193	-0.0485654	0.236488	0.83729	0.954286	0.10062	0.211302	0.63394	0.956776
hsa-miR-3173-5p	4.69435	0.0510378	0.463233	0.912269	0.966883	-0.154163	0.549394	0.779013	0.930839	0.2052	0.490564	0.675732	0.956776
hsa-miR-3615	560.07	0.0445697	0.130377	0.732462	0.860385	0.0299216	0.155205	0.847125	0.954522	0.014648	0.137648	0.915252	0.998396
hsa-miR-378a-3p	2203.04	0.0428549	0.188227	0.819897	0.916614	0.0800761	0.224077	0.720822	0.908105	-0.0372212	0.198436	0.851212	0.998396
hsa-miR-877-5p	68.3617	0.0410372	0.209901	0.844996	0.932178	0.0697245	0.250332	0.780607	0.930839	-0.0286873	0.223062	0.897669	0.998396
hsa-let-7g-5p	3803.62	0.0406481	0.194969	0.83485	0.925884	0.0469008	0.232104	0.839863	0.954286	-0.00625265	0.205533	0.975731	0.998396
hsa-miR-4746-5p	14.2152	0.0397696	0.222703	0.85827	0.936907	0.298362	0.267683	0.265017	0.732759	-0.258593	0.241338	0.283946	0.912614
hsa-miR-511-5p	5.67197	0.036864	0.387097	0.924131	0.966883	0.212219	0.465753	0.648644	0.884143	-0.175355	0.416912	0.674044	0.956776
hsa-miR-483-3p	7.41252	0.0339389	0.369172	0.926752	0.966883	0.476416	0.444515	0.283825	0.732759	-0.442477	0.399347	0.267861	0.912614
hsa-miR-628-3p	27.4902	0.0339001	0.213618	0.873909	0.944093	-0.150099	0.254054	0.554645	0.848242	0.183999	0.227798	0.419247	0.940943
hsa-miR-101-3p	19005.3	0.0329859	0.293149	0.910409	0.966883	0.22843	0.348985	0.512755	0.835229	-0.195444	0.308999	0.527055	0.940943
hsa-miR-18a-5p	91.8396	0.0278189	0.298595	0.925772	0.966883	0.220133	0.35534	0.535586	0.838897	-0.192314	0.31483	0.541297	0.940943
hsa-miR-92b-3p	1550.07	0.0257595	0.156923	0.86961	0.94189	0.0130122	0.186806	0.944467	0.985633	0.0127473	0.165468	0.938594	0.998396
hsa-miR-4435	16.579	0.0245108	0.310124	0.937005	0.969697	-0.635883	0.366146	0.0824415	0.555932	0.660394	0.327829	0.0439625	0.611078
hsa-miR-130a-3p	1488.06	0.0192787	0.154544	0.900725	0.965559	0.179837	0.184015	0.328424	0.732759	-0.160558	0.163024	0.324685	0.912614
hsa-miR-33a-5p	21.1617	0.016053	0.272005	0.952939	0.974286	0.535878	0.326091	0.100313	0.583836	-0.519825	0.289613	0.072671	0.643938
hsa-miR-125b-2-3p	66.0703	0.0151187	0.277088	0.956487	0.974286	0.634157	0.330942	0.0553373	0.492711	-0.619039	0.293664	0.0350324	0.519812
hsa-miR-651-5p	14.2502	0.0132603	0.252132	0.958057	0.974286	0.229869	0.301823	0.446297	0.796266	-0.216609	0.268172	0.419249	0.940943
hsa-miR-320c	15.6963	0.0126166	0.253256	0.960268	0.974286	-0.0107745	0.302851	0.97162	0.999157	0.023391	0.270921	0.931197	0.998396
hsa-miR-636	11.4096	0.0117997	0.335284	0.971926	0.978969	0.958929	0.40768	0.0186647	0.368971	-0.94713	0.365475	0.00955575	0.415295
hsa-miR-143-3p	13889.7	0.0105806	0.185469	0.954507	0.974286	-0.53157	0.22079	0.0160585	0.368971	0.54215	0.1955	0.00555181	0.415295
hsa-miR-627-5p	17.953	0.00844322	0.28348	0.976239	0.980944	0.265056	0.338505	0.433617	0.796266	-0.256612	0.301773	0.395131	0.940943
hsa-miR-320a-3p	3508.25	-0.000268298	0.326178	0.999344	0.999344	0.587422	0.388318	0.130348	0.618809	-0.58769	0.343829	0.0874041	0.662682
hsa-miR-627-3p	5.29541	-0.00638048	0.307863	0.983465	0.985829	-0.285424	0.36349	0.432318	0.796266	0.279043	0.329072	0.396454	0.940943
hsa-let-7f-1-3p	8.03	-0.0124138	0.30353	0.967377	0.976746	0.162156	0.361882	0.654088	0.884143	-0.17457	0.324284	0.590354	0.940943
hsa-miR-1307-3p	157.033	-0.0124276	0.182382	0.945674	0.974286	-0.150078	0.21713	0.489448	0.822983	0.13765	0.192861	0.475396	0.940943
hsa-miR-25-5p	9.98966	-0.0145761	0.348565	0.966644	0.976746	-0.495475	0.414755	0.232236	0.706345	0.480899	0.371828	0.195895	0.858698
hsa-miR-148a-5p	189.887	-0.014988	0.235572	0.94927	0.974286	-0.154976	0.280365	0.580424	0.861341	0.139988	0.248624	0.5734	0.940943
hsa-miR-148a-3p	9160.65	-0.0176526	0.154985	0.909318	0.966883	-0.166847	0.184502	0.365832	0.744156	0.149194	0.163375	0.361136	0.925762
hsa-miR-27a-3p	2331.35	-0.0184504	0.125812	0.883408	0.949436	-0.0945371	0.149766	0.527889	0.838897	0.0760867	0.132674	0.566317	0.940943
hsa-miR-548ad-5p	4.60744	-0.0222323	0.399026	0.955568	0.974286	0.399466	0.478584	0.403896	0.769569	-0.421699	0.424076	0.320031	0.912614
hsa-miR-106a-5p	32.0848	-0.0232273	0.281037	0.934131	0.969697	0.160947	0.334446	0.63035	0.882067	-0.184174	0.296915	0.535065	0.940943
hsa-miR-223-3p	5746.58	-0.0238144	0.231273	0.917986	0.966883	-0.276641	0.275318	0.31499	0.732759	0.252827	0.243784	0.299693	0.912614
hsa-miR-3909	8.9131	-0.0251709	0.2765	0.927465	0.966883	-0.0395816	0.330964	0.904804	0.975338	0.0144107	0.296337	0.961215	0.998396
hsa-miR-423-5p	18504.1	-0.0254803	0.148964	0.864184	0.9409	-0.11336	0.177337	0.522672	0.838897	0.0878795	0.157025	0.575717	0.940943
hsa-miR-4732-3p	255.253	-0.0261034	0.282497	0.926378	0.966883	-0.0273167	0.336354	0.935272	0.985633	0.0012133	0.298074	0.996752	0.998396
hsa-miR-10a-3p	6.41012	-0.0415895	0.389273	0.914917	0.966883	0.346027	0.466544	0.458281	0.809694	-0.387616	0.415163	0.350485	0.925137
hsa-miR-345-5p	556.794	-0.0439846	0.125606	0.726204	0.860329	-0.0248166	0.149508	0.868166	0.969453	-0.019168	0.132607	0.885068	0.998396
hsa-miR-942-5p	63.7399	-0.0472023	0.406837	0.907635	0.966883	-0.00268399	0.484593	0.995581	0.999157	-0.0445183	0.429899	0.917522	0.998396
hsa-miR-30e-5p	15141.9	-0.0493016	0.106378	0.643037	0.843228	0.0726942	0.126642	0.565957	0.853373	-0.121996	0.11214	0.276642	0.912614
hsa-let-7b-3p	42.3705	-0.0499218	0.172501	0.772275	0.887159	-0.253213	0.204291	0.215171	0.695552	0.203291	0.182412	0.265081	0.912614
hsa-miR-412-5p	4.44609	-0.0584809	0.74155	0.937142	0.969697	1.37809	0.901042	0.126155	0.618809	-1.43657	0.808697	0.0756666	0.643938
hsa-miR-548c-5p	12.7665	-0.058899	0.242912	0.808416	0.911106	0.143187	0.290704	0.622329	0.876727	-0.202086	0.260283	0.437507	0.940943
hsa-miR-548o-5p	12.7665	-0.058899	0.242912	0.808416	0.911106	0.143187	0.290704	0.622329	0.876727	-0.202086	0.260283	0.437507	0.940943
hsa-miR-937-3p	4.83574	-0.0591051	0.354788	0.867691	0.94189	0.191081	0.424353	0.652502	0.884143	-0.250186	0.376523	0.506392	0.940943
hsa-miR-93-3p	26.5166	-0.0599705	0.219884	0.785055	0.897305	-0.153263	0.261122	0.557244	0.848242	0.0932922	0.2326	0.688358	0.956776
hsa-miR-5010-3p	5.33025	-0.0617935	0.410049	0.880214	0.948448	-0.0364263	0.486813	0.940353	0.985633	-0.0253672	0.4347	0.953465	0.998396
hsa-miR-20a-5p	431.091	-0.0619283	0.345942	0.857927	0.936907	0.209827	0.411798	0.610375	0.876727	-0.271755	0.36461	0.456072	0.940943
hsa-miR-128-1-5p	8.24685	-0.0626061	0.338095	0.853093	0.936158	-0.719477	0.399499	0.0717112	0.532496	0.656871	0.359568	0.0677249	0.641848
hsa-miR-34a-5p	14.8694	-0.0666429	0.317751	0.833876	0.925884	0.54308	0.380166	0.153138	0.638586	-0.609723	0.336705	0.0701639	0.643938
hsa-miR-361-5p	139.212	-0.0676199	0.15533	0.663322	0.84787	-0.0844648	0.184917	0.647835	0.884143	0.0168449	0.164411	0.918395	0.998396
hsa-miR-27b-3p	14783.2	-0.0770275	0.211119	0.71522	0.860329	0.0277172	0.251333	0.912187	0.975338	-0.104745	0.22254	0.637871	0.956776
hsa-miR-330-5p	8.88813	-0.0808043	0.319935	0.800604	0.907206	0.17065	0.384626	0.657276	0.884143	-0.251454	0.342264	0.462535	0.940943
hsa-miR-454-5p	33.2474	-0.081697	0.241934	0.735602	0.861647	-0.312437	0.28776	0.277586	0.732759	0.23074	0.256666	0.368658	0.925762
hsa-miR-142-3p	1316.28	-0.084394	0.20706	0.68358	0.854146	0.264	0.246523	0.284217	0.732759	-0.348394	0.218308	0.110515	0.708996
hsa-miR-190a-5p	14.2616	-0.0850271	0.334741	0.799489	0.907206	-0.244619	0.395346	0.536083	0.838897	0.159592	0.350572	0.648941	0.956776
hsa-miR-221-3p	1454.07	-0.0858381	0.197357	0.663608	0.84787	0.465985	0.235002	0.0473787	0.492711	-0.551823	0.208108	0.00801086	0.415295
hsa-miR-30a-5p	4456.8	-0.0879767	0.228616	0.700368	0.860329	0.416965	0.272172	0.125525	0.618809	-0.504942	0.240995	0.03615	0.519812
hsa-miR-4326	9.85371	-0.0897884	0.388771	0.81735	0.916223	-0.1883	0.461566	0.683303	0.896821	0.0985118	0.411849	0.810955	0.983047
hsa-miR-590-3p	15.2882	-0.0952973	0.309581	0.758214	0.875832	-0.22798	0.365883	0.533221	0.838897	0.132683	0.326012	0.684016	0.956776
hsa-miR-21-5p	23088.9	-0.0957003	0.212434	0.652354	0.84787	0.345017	0.252899	0.172489	0.676221	-0.440717	0.223923	0.0490491	0.621318
hsa-let-7c-5p	162.045	-0.0981849	0.256973	0.7024	0.860329	-0.163264	0.305849	0.593475	0.870851	0.0650794	0.271126	0.810304	0.983047
hsa-miR-146b-5p	3167.94	-0.0992608	0.319253	0.755865	0.875544	-0.150294	0.380055	0.692509	0.896821	0.0510328	0.336524	0.879465	0.998396
hsa-miR-378i	17.8646	-0.101342	0.310758	0.744338	0.869437	0.0471122	0.370506	0.898816	0.975338	-0.148455	0.328602	0.65143	0.956776
hsa-let-7i-5p	7492.7	-0.103849	0.263103	0.693057	0.860133	-0.26017	0.313218	0.406179	0.769569	0.156321	0.277339	0.572997	0.940943
hsa-miR-19b-3p	2214.5	-0.108861	0.297365	0.714302	0.860329	0.32323	0.354014	0.36122	0.744156	-0.432091	0.313451	0.168051	0.834673
hsa-miR-629-5p	36.7258	-0.111226	0.260118	0.668943	0.84787	-0.320497	0.308153	0.298313	0.732759	0.209271	0.274039	0.445075	0.940943
hsa-miR-19a-3p	620.611	-0.112948	0.31652	0.72121	0.860329	0.270548	0.376813	0.472763	0.819486	-0.383496	0.333619	0.250349	0.912614
hsa-miR-338-5p	15.943	-0.113163	0.318531	0.722392	0.860329	-0.117587	0.380409	0.75724	0.928732	0.00442459	0.340052	0.989619	0.998396
hsa-miR-455-5p	9.3998	-0.119833	0.344922	0.728276	0.860329	0.116542	0.410143	0.776297	0.930839	-0.236374	0.364126	0.516238	0.940943
hsa-miR-23a-3p	971.756	-0.125641	0.1002	0.209879	0.448346	-0.122546	0.119276	0.304223	0.732759	-0.00309469	0.105759	0.976656	0.998396
hsa-miR-3677-3p	10.2677	-0.12619	0.335164	0.706545	0.860329	0.656635	0.403924	0.104027	0.590674	-0.782824	0.357153	0.0283906	0.485989
hsa-miR-140-5p	32.8723	-0.127583	0.340315	0.707736	0.860329	-0.162875	0.404037	0.686861	0.896821	0.0352912	0.35827	0.921532	0.998396
hsa-miR-339-5p	104.08	-0.127832	0.272174	0.63859	0.840038	0.522506	0.324665	0.107535	0.590674	-0.650339	0.287638	0.0237615	0.485989
hsa-miR-195-3p	5.59729	-0.128366	0.336727	0.703041	0.860329	0.106383	0.40428	0.792441	0.930839	-0.23475	0.363094	0.517939	0.940943
hsa-miR-548ay-5p	6.89532	-0.130908	0.324131	0.686306	0.854297	-0.162997	0.385081	0.672092	0.892555	0.0320886	0.343176	0.925503	0.998396
hsa-miR-664a-5p	7.66853	-0.13285	0.412394	0.747345	0.870511	0.0196627	0.495357	0.968337	0.999157	-0.152512	0.441594	0.729818	0.969217
hsa-miR-15b-5p	367.755	-0.133332	0.134776	0.322523	0.553466	-0.133046	0.160419	0.406897	0.769569	-0.00028612	0.142313	0.998396	0.998396
hsa-miR-144-5p	2917.6	-0.135411	0.222826	0.543386	0.76683	0.00430742	0.265264	0.987044	0.999157	-0.139719	0.234882	0.551945	0.940943
hsa-miR-548au-5p	7.46179	-0.140504	0.319765	0.660374	0.84787	0.0542965	0.381342	0.886778	0.975338	-0.194801	0.341474	0.56836	0.940943
hsa-miR-365b-3p	8.24237	-0.145566	0.420892	0.729455	0.860329	-0.147415	0.499952	0.768103	0.930839	0.00184875	0.445157	0.996686	0.998396
hsa-miR-365a-3p	8.24237	-0.145566	0.420892	0.729455	0.860329	-0.147415	0.499952	0.768103	0.930839	0.00184875	0.445157	0.996686	0.998396
hsa-miR-152-3p	71.7928	-0.149156	0.165085	0.366257	0.598805	-0.0206556	0.196777	0.9164	0.977337	-0.1285	0.175046	0.462891	0.940943
hsa-miR-17-5p	559.876	-0.149306	0.225917	0.508684	0.739099	0.0913614	0.268952	0.734087	0.913774	-0.240667	0.238183	0.31229	0.912614
hsa-miR-548ae-5p	5.09253	-0.154285	0.3765	0.681962	0.854146	0.204835	0.450716	0.649494	0.884143	-0.35912	0.398092	0.367002	0.925762
hsa-miR-1468-5p	41.2568	-0.160303	0.337997	0.635304	0.83836	-0.524283	0.402333	0.192538	0.683086	0.363979	0.357703	0.308894	0.912614
hsa-miR-22-3p	86966.2	-0.160421	0.118981	0.177565	0.406839	0.126864	0.141645	0.370439	0.749869	-0.287286	0.125416	0.0219828	0.482465
hsa-miR-26b-5p	3470.17	-0.163437	0.161055	0.310205	0.536745	-0.189095	0.191729	0.324006	0.732759	0.0256573	0.169789	0.879887	0.998396
hsa-miR-181c-3p	81.4272	-0.164574	0.271442	0.54432	0.76683	-0.0711447	0.323301	0.825827	0.951298	-0.0934288	0.286762	0.744571	0.973822
hsa-miR-1246	139.609	-0.166029	0.316655	0.600055	0.811754	-1.06992	0.37644	0.00448042	0.266905	0.903888	0.333896	0.0067876	0.415295
hsa-miR-548d-5p	7.17493	-0.171041	0.321176	0.594347	0.807305	-0.256035	0.380826	0.501384	0.828187	0.0849933	0.339152	0.802119	0.983047
hsa-miR-374b-3p	6.18501	-0.173098	0.358624	0.629329	0.835764	-0.412528	0.424026	0.330611	0.732759	0.23943	0.378704	0.527234	0.940943
hsa-let-7d-3p	441.159	-0.17327	0.117771	0.141223	0.374379	-0.156346	0.140216	0.264834	0.732759	-0.0169242	0.124364	0.891753	0.998396
hsa-let-7b-5p	1759.9	-0.174553	0.402806	0.664766	0.84787	-0.225573	0.479535	0.63807	0.88397	0.0510202	0.424614	0.904359	0.998396
hsa-miR-326	78.9244	-0.178743	0.278918	0.521625	0.744923	0.108558	0.33239	0.743972	0.91882	-0.2873	0.294826	0.329821	0.912614
hsa-miR-485-3p	9.74467	-0.179335	0.520327	0.730351	0.860329	0.166614	0.623143	0.789179	0.930839	-0.345949	0.556721	0.534333	0.940943
hsa-miR-2110	5.56509	-0.182171	0.357002	0.609856	0.820355	-0.0360096	0.428342	0.933003	0.985633	-0.146161	0.384106	0.703558	0.956776
hsa-let-7f-2-3p	23.7342	-0.185429	0.223443	0.406611	0.632675	0.205649	0.267241	0.441581	0.796266	-0.391078	0.237211	0.0992196	0.667332
hsa-miR-429	9.52088	-0.18841	0.438537	0.667462	0.84787	0.125824	0.523962	0.810222	0.94375	-0.314234	0.464519	0.498741	0.940943
hsa-miR-28-5p	265.256	-0.191017	0.181406	0.29235	0.517084	0.0287604	0.216089	0.894118	0.975338	-0.219777	0.191576	0.251297	0.912614
hsa-miR-423-3p	2957.5	-0.191246	0.137923	0.16556	0.394506	-0.0823354	0.164198	0.616063	0.876727	-0.108911	0.145413	0.453874	0.940943
hsa-miR-223-5p	92.2267	-0.192457	0.179809	0.284467	0.509111	-0.252683	0.214097	0.23791	0.706345	0.0602264	0.190267	0.751595	0.973822
hsa-miR-550a-5p	25.6833	-0.200235	0.23778	0.399732	0.630285	-0.311412	0.282422	0.270179	0.732759	0.111178	0.251444	0.658377	0.956776
hsa-miR-1296-5p	5.53759	-0.200882	0.396369	0.612292	0.820983	0.226321	0.476725	0.634972	0.88397	-0.427203	0.424107	0.313792	0.912614
hsa-miR-1273h-3p	57.907	-0.201736	0.242132	0.404751	0.632139	0.268049	0.289206	0.354007	0.744156	-0.469785	0.256615	0.0671448	0.641848
hsa-miR-7849-3p	9.69533	-0.202275	0.551258	0.713668	0.860329	-0.504324	0.656221	0.442174	0.796266	0.302049	0.583185	0.604507	0.940943
hsa-miR-421	303.451	-0.206232	0.129987	0.112614	0.337841	-0.240477	0.15473	0.120144	0.618809	0.0342449	0.137282	0.803013	0.983047
hsa-miR-328-3p	158.683	-0.209518	0.189281	0.268331	0.508881	0.0330572	0.225533	0.883468	0.975338	-0.242575	0.199936	0.225028	0.902276
hsa-let-7a-3p	37.9953	-0.216312	0.201237	0.282414	0.508881	-0.226364	0.238742	0.343053	0.732759	0.0100519	0.211283	0.962054	0.998396
hsa-miR-340-5p	1106.35	-0.217102	0.223394	0.331132	0.554547	-0.0436988	0.265951	0.869486	0.969453	-0.173404	0.235505	0.461545	0.940943
hsa-miR-1294	8.5879	-0.227358	0.435367	0.601516	0.811754	-0.554034	0.516584	0.283497	0.732759	0.326675	0.459576	0.477196	0.940943
hsa-miR-548j-5p	4.04594	-0.236467	0.41908	0.572582	0.788009	-0.417393	0.502927	0.40658	0.769569	0.180926	0.449504	0.687315	0.956776
hsa-miR-30d-5p	15268.7	-0.23738	0.105121	0.0239355	0.155274	-0.0237911	0.125147	0.849227	0.954522	-0.213589	0.110814	0.053922	0.621318
hsa-miR-151a-3p	12059.8	-0.242664	0.206728	0.240463	0.482082	-0.0274494	0.246107	0.911192	0.975338	-0.215215	0.217911	0.323336	0.912614
hsa-miR-3605-3p	25.5498	-0.246391	0.288418	0.392949	0.625418	-0.403616	0.342657	0.238836	0.706345	0.157226	0.304399	0.605496	0.940943
hsa-miR-320d	14.2974	-0.247289	0.294819	0.401592	0.630285	0.227766	0.354031	0.519996	0.838897	-0.475055	0.314854	0.131347	0.757817
hsa-miR-589-5p	254.715	-0.24745	0.130461	0.0578637	0.238903	-0.226176	0.155199	0.145025	0.636585	-0.0212732	0.137653	0.877182	0.998396
hsa-miR-766-3p	12.5263	-0.248427	0.326843	0.447206	0.669089	-0.427008	0.388384	0.271574	0.732759	0.17858	0.347177	0.606987	0.940943
hsa-miR-10a-5p	14155.4	-0.248941	0.187078	0.183296	0.413158	-0.283778	0.22271	0.20259	0.683086	0.0348378	0.197195	0.85977	0.998396
hsa-miR-1306-5p	6.00583	-0.249424	0.29596	0.399361	0.630285	-0.475291	0.349223	0.173515	0.676221	0.225868	0.312148	0.469316	0.940943
hsa-miR-1843	75.1034	-0.252825	0.233378	0.278663	0.508881	-0.402415	0.277992	0.147735	0.637218	0.149591	0.246848	0.544514	0.940943
hsa-miR-548am-5p	13.6489	-0.260897	0.241975	0.280944	0.508881	0.00235499	0.289594	0.993512	0.999157	-0.263252	0.257765	0.307117	0.912614
hsa-miR-10b-5p	34910	-0.262627	0.237599	0.269013	0.508881	-0.464151	0.282854	0.100806	0.583836	0.201524	0.250445	0.421013	0.940943
hsa-miR-320b	361.27	-0.263358	0.219184	0.229543	0.468306	-0.129231	0.261001	0.620506	0.876727	-0.134128	0.231205	0.561831	0.940943
hsa-miR-30a-3p	48.2653	-0.266395	0.2435	0.273944	0.508881	-0.262612	0.289263	0.36395	0.744156	-0.00378367	0.256444	0.988228	0.998396
hsa-miR-671-3p	93.7886	-0.269495	0.275134	0.32733	0.554547	-0.221344	0.327537	0.499179	0.828187	-0.0481517	0.29026	0.868242	0.998396
hsa-miR-425-3p	38.866	-0.277503	0.188033	0.139991	0.374379	-0.383059	0.223088	0.0859653	0.555932	0.105556	0.19858	0.595034	0.940943
hsa-miR-301a-3p	533.299	-0.294429	0.267685	0.271373	0.508881	0.0840378	0.318699	0.792019	0.930839	-0.378467	0.282169	0.17983	0.842576
hsa-miR-3177-3p	5.16897	-0.295953	0.43546	0.496737	0.725108	0.434434	0.526088	0.408928	0.769569	-0.730386	0.466387	0.117336	0.726406
hsa-miR-3605-5p	21.6712	-0.297378	0.279049	0.286567	0.510676	-0.233595	0.332412	0.482225	0.819486	-0.0637827	0.295886	0.829327	0.993762
hsa-miR-6503-3p	5.36761	-0.298139	0.415442	0.472977	0.70189	0.0553314	0.497347	0.911416	0.975338	-0.353471	0.445726	0.427765	0.940943
hsa-miR-30e-3p	461.937	-0.311636	0.196362	0.112502	0.337841	-0.537499	0.233658	0.0214277	0.368971	0.225863	0.206991	0.275197	0.912614
hsa-miR-126-3p	1662.04	-0.315802	0.166102	0.0572693	0.238813	-0.176111	0.197752	0.373163	0.751735	-0.139691	0.175132	0.425083	0.940943
hsa-miR-301b-3p	48.2392	-0.323852	0.282689	0.251956	0.497941	-0.157095	0.336733	0.640839	0.884143	-0.166757	0.298414	0.576291	0.940943
hsa-miR-199a-5p	228.667	-0.325894	0.282057	0.247919	0.492297	0.0327608	0.335929	0.922311	0.981132	-0.358655	0.297548	0.228062	0.905731
hsa-miR-548o-3p	41.2206	-0.326332	0.154532	0.0347084	0.191731	-0.0256213	0.184704	0.889675	0.975338	-0.30071	0.163567	0.0659957	0.641848
hsa-miR-181d-5p	49.4124	-0.329743	0.255995	0.197717	0.431665	-0.450275	0.304866	0.139686	0.629685	0.120532	0.270735	0.656173	0.956776
hsa-miR-6741-3p	8.40648	-0.331605	0.319382	0.299143	0.521936	0.329749	0.384703	0.391361	0.766186	-0.661354	0.340136	0.0518491	0.621318
hsa-miR-873-3p	16.4693	-0.334178	0.408059	0.412817	0.639706	-0.155522	0.485576	0.748753	0.921032	-0.178656	0.431712	0.678997	0.956776
hsa-miR-191-5p	51348.3	-0.340759	0.184916	0.0653612	0.25486	-0.339479	0.220137	0.123044	0.618809	-0.00128072	0.194914	0.994757	0.998396
hsa-miR-196b-5p	22.0377	-0.355209	0.252382	0.159302	0.388636	-0.393714	0.299892	0.189232	0.683086	0.0385048	0.266473	0.885108	0.998396
hsa-miR-5010-5p	14.7785	-0.382843	0.260964	0.142367	0.374379	0.0224217	0.31335	0.942956	0.985633	-0.405264	0.277964	0.144848	0.80305
hsa-miR-625-3p	37.2734	-0.385398	0.242442	0.111914	0.337841	-0.065327	0.288874	0.82109	0.951096	-0.320071	0.255427	0.210176	0.876435
hsa-miR-99b-3p	8.66442	-0.387878	0.39463	0.325661	0.554547	-0.361208	0.471553	0.443678	0.796266	-0.0266701	0.420359	0.949411	0.998396
hsa-miR-2355-5p	27.7859	-0.392212	0.295728	0.184755	0.414208	-0.272489	0.351646	0.438402	0.796266	-0.119723	0.311575	0.700792	0.956776
hsa-miR-133a-3p	47.8934	-0.399227	0.31422	0.203894	0.440538	-0.0109294	0.374544	0.976721	0.999157	-0.388298	0.331589	0.24159	0.912614
hsa-miR-374a-3p	102.326	-0.405432	0.277923	0.144622	0.374581	-0.0250752	0.33095	0.939604	0.985633	-0.380357	0.292931	0.194132	0.858698
hsa-miR-127-5p	4.20701	-0.410545	0.528392	0.437177	0.662919	-0.243592	0.63045	0.699217	0.897213	-0.166953	0.560152	0.765666	0.973822
hsa-miR-330-3p	34.0434	-0.412925	0.26421	0.118084	0.351722	-0.231462	0.314765	0.462127	0.809694	-0.181463	0.278819	0.515157	0.940943
hsa-miR-1277-5p	29.0818	-0.413959	0.466007	0.374374	0.607447	0.0379539	0.554724	0.945452	0.985633	-0.451913	0.490452	0.356831	0.925762
hsa-miR-203a-3p	589.626	-0.41546	0.311153	0.181802	0.412018	-0.323497	0.370266	0.382288	0.760974	-0.0919629	0.327769	0.779038	0.979521
hsa-miR-151a-5p	3394.87	-0.417253	0.242522	0.085346	0.282455	-0.283517	0.288719	0.32611	0.732759	-0.133736	0.255644	0.600882	0.940943
hsa-miR-335-5p	207.241	-0.418851	0.224062	0.0615742	0.249286	0.150994	0.26704	0.571777	0.853373	-0.569845	0.23641	0.0159346	0.415295
hsa-miR-126-5p	22242.2	-0.426393	0.265974	0.108904	0.333919	-0.339441	0.316635	0.283709	0.732759	-0.0869523	0.280356	0.756447	0.973822
hsa-miR-130b-5p	56.2702	-0.436913	0.268056	0.103116	0.323303	-0.0628279	0.31965	0.844178	0.954522	-0.374085	0.283054	0.1863	0.858698
hsa-miR-27a-5p	12.3198	-0.439291	0.356339	0.217654	0.456089	-0.771282	0.417967	0.0649916	0.511349	0.331991	0.369833	0.369358	0.925762
hsa-let-7d-5p	1032.72	-0.439932	0.205592	0.0323682	0.191731	-0.256625	0.24476	0.29442	0.732759	-0.183307	0.21674	0.397696	0.940943
hsa-miR-6837-3p	8.71005	-0.441081	0.329074	0.180125	0.410449	-0.723745	0.388975	0.0627942	0.503561	0.282664	0.344729	0.412239	0.940943
hsa-miR-584-5p	818.676	-0.441174	0.23989	0.0659045	0.25486	-0.299122	0.285618	0.294971	0.732759	-0.142053	0.252913	0.574343	0.940943
hsa-miR-548k	39.579	-0.442063	0.24727	0.0738119	0.265341	-0.525282	0.294075	0.0740642	0.532496	0.0832191	0.260606	0.749477	0.973822
hsa-miR-30c-5p	874.106	-0.442605	0.222955	0.0471254	0.220203	-0.253192	0.265435	0.340146	0.732759	-0.189413	0.235034	0.420304	0.940943
hsa-miR-26a-5p	28006.1	-0.445384	0.215373	0.0386435	0.196516	-0.377974	0.256396	0.140433	0.629685	-0.0674101	0.227019	0.766515	0.973822
hsa-miR-4662a-5p	13.5544	-0.477222	0.362648	0.188196	0.419667	-0.209988	0.433507	0.628107	0.881888	-0.267234	0.384394	0.486925	0.940943
hsa-miR-3613-5p	9.73984	-0.493269	0.351487	0.160504	0.388636	-0.390792	0.415408	0.346837	0.734168	-0.102477	0.36664	0.779859	0.979521
hsa-miR-5683	11.7784	-0.494196	0.460425	0.283115	0.508881	-0.718564	0.545822	0.188013	0.683086	0.224368	0.481945	0.64154	0.956776
hsa-miR-6852-5p	79.3753	-0.498184	0.353548	0.158806	0.388636	-0.287426	0.421156	0.494943	0.828187	-0.210758	0.372949	0.571997	0.940943
hsa-miR-98-3p	27.6006	-0.500541	0.281594	0.0754821	0.265703	0.248369	0.337462	0.461737	0.809694	-0.74891	0.298951	0.0122407	0.415295
hsa-miR-199b-3p	1742.05	-0.512783	0.221591	0.0206623	0.151161	-0.184958	0.263821	0.483256	0.819486	-0.327825	0.233594	0.160499	0.834673
hsa-miR-199a-3p	1757.6	-0.514848	0.221948	0.0203583	0.151161	-0.183055	0.264246	0.48847	0.822983	-0.331793	0.23397	0.156161	0.834673
hsa-miR-221-5p	29.1488	-0.515186	0.334653	0.123691	0.35819	-0.429561	0.398297	0.280814	0.732759	-0.0856252	0.352588	0.808123	0.983047
hsa-miR-191-3p	23.1878	-0.51784	0.259341	0.0458524	0.217278	-0.516524	0.309319	0.0949448	0.573797	-0.00131641	0.273831	0.996164	0.998396
hsa-miR-148b-5p	95.5223	-0.532355	0.258114	0.0391621	0.196754	-0.164052	0.307607	0.593816	0.870851	-0.368303	0.272263	0.176136	0.842576
hsa-miR-377-3p	4.3529	-0.5543	0.509348	0.276483	0.508881	-0.172029	0.608724	0.777479	0.930839	-0.382271	0.539234	0.478378	0.940943
hsa-miR-1255a	4.01209	-0.559158	0.512757	0.275495	0.508881	-0.687579	0.605316	0.255998	0.732759	0.12842	0.531244	0.808986	0.983047
hsa-miR-222-3p	546.799	-0.559807	0.269097	0.0374967	0.193966	-0.428872	0.32039	0.180703	0.683086	-0.130934	0.283683	0.644403	0.956776
hsa-miR-6859-5p	5.64444	-0.563414	0.383187	0.14147	0.374379	-0.501349	0.454333	0.269817	0.732759	-0.0620647	0.400108	0.876727	0.998396
hsa-let-7f-5p	13774.3	-0.568859	0.27863	0.0411882	0.201723	-0.751384	0.3317	0.0234971	0.368971	0.182525	0.293694	0.534283	0.940943
hsa-miR-4645-3p	8.43376	-0.571838	0.349828	0.102127	0.322628	-0.70459	0.414713	0.0893223	0.555932	0.132752	0.36781	0.718155	0.956776
hsa-miR-134-5p	56.6807	-0.575247	0.409885	0.160487	0.388636	-0.471256	0.488127	0.334326	0.732759	-0.103991	0.432594	0.810029	0.983047
hsa-miR-542-3p	48.2025	-0.580389	0.402376	0.149188	0.384022	-0.184741	0.47822	0.699267	0.897213	-0.395648	0.422759	0.349339	0.925137
hsa-miR-335-3p	62.027	-0.581492	0.304241	0.0559677	0.238148	-0.0412641	0.362854	0.909459	0.975338	-0.540228	0.321177	0.0925635	0.666786
hsa-miR-24-2-5p	32.6471	-0.582515	0.275262	0.034326	0.191731	-0.412425	0.327587	0.208038	0.683086	-0.17009	0.289543	0.556905	0.940943
hsa-miR-628-5p	17.6475	-0.583159	0.314868	0.0640156	0.25486	-0.455144	0.375621	0.225623	0.706345	-0.128014	0.332647	0.700359	0.956776
hsa-miR-2115-3p	5.5536	-0.60574	0.440591	0.169182	0.400847	-0.670952	0.522079	0.198738	0.683086	0.0652114	0.46501	0.888473	0.998396
hsa-miR-543	5.25908	-0.612814	0.472831	0.194958	0.430145	0.151361	0.573305	0.791769	0.930839	-0.764175	0.508203	0.132663	0.757817
hsa-miR-744-5p	739.898	-0.640896	0.258346	0.0131101	0.113894	-0.624843	0.307542	0.0421809	0.492209	-0.0160521	0.272293	0.952991	0.998396
hsa-miR-494-3p	4.06023	-0.646818	0.631906	0.306025	0.531718	-0.443105	0.753597	0.556541	0.848242	-0.203713	0.666083	0.759729	0.973822
hsa-miR-1185-1-3p	8.22801	-0.684342	0.536094	0.201766	0.438211	-0.362348	0.639872	0.571202	0.853373	-0.321995	0.565686	0.569213	0.940943
hsa-miR-10527-5p	4.82867	-0.698171	0.358403	0.0514145	0.233042	-0.505407	0.427543	0.237158	0.706345	-0.192763	0.370348	0.60272	0.940943
hsa-miR-3120-3p	12.8076	-0.709322	0.415142	0.0875201	0.285124	0.578613	0.500762	0.247901	0.72799	-1.28793	0.442086	0.00357616	0.415295
hsa-miR-377-5p	4.53144	-0.71457	0.595912	0.230481	0.468306	-0.2009	0.715462	0.778866	0.930839	-0.51367	0.63494	0.418512	0.940943
hsa-miR-323b-3p	41.7616	-0.721437	0.438831	0.100177	0.321338	-0.8945	0.522424	0.0868581	0.555932	0.173063	0.463063	0.708601	0.956776
hsa-miR-4446-3p	46.0949	-0.74678	0.412367	0.0701471	0.256377	-0.634072	0.491125	0.196683	0.683086	-0.112708	0.43447	0.795315	0.983047
hsa-miR-122-5p	462.885	-0.751135	0.523488	0.151326	0.387134	0.452447	0.623377	0.467961	0.816485	-1.20358	0.551951	0.0292134	0.485989
hsa-miR-381-3p	160.018	-0.75678	0.394973	0.0553612	0.238138	-0.563354	0.470305	0.230976	0.706345	-0.193426	0.416394	0.642271	0.956776
hsa-miR-4433b-5p	103.314	-0.786511	0.376624	0.0367691	0.193966	-0.129092	0.44867	0.773559	0.930839	-0.657419	0.396776	0.0975394	0.666786
hsa-miR-27b-5p	13.6147	-0.788154	0.328363	0.0163837	0.134415	-0.0547751	0.394746	0.889639	0.975338	-0.733378	0.347553	0.034848	0.519812
hsa-miR-136-5p	11.2922	-0.802581	0.378583	0.0340092	0.191731	-0.382555	0.453266	0.398672	0.769569	-0.420026	0.398286	0.291615	0.912614
hsa-miR-452-5p	14.0056	-0.824216	0.392654	0.0358092	0.193928	-0.230752	0.467345	0.621483	0.876727	-0.593464	0.408577	0.146359	0.80305
hsa-miR-576-3p	5.63424	-0.869757	0.380007	0.0220914	0.153788	-0.198842	0.456938	0.663445	0.889571	-0.670914	0.401742	0.0949165	0.666786
hsa-miR-758-3p	9.84879	-0.872424	0.493579	0.0771364	0.265703	-0.192523	0.591345	0.744751	0.91882	-0.679901	0.522192	0.192911	0.858698
hsa-miR-376c-3p	5.83367	-0.892139	0.550873	0.10534	0.327258	-0.787216	0.657825	0.231425	0.706345	-0.104923	0.581164	0.856729	0.998396
hsa-miR-224-5p	42.5629	-0.954834	0.469744	0.0420861	0.201723	-0.509058	0.560075	0.363398	0.744156	-0.445776	0.495063	0.367885	0.925762
hsa-miR-493-5p	26.221	-0.990577	0.466208	0.0336072	0.191731	-0.222499	0.556192	0.689127	0.896821	-0.768077	0.49195	0.118455	0.726406
hsa-miR-487b-3p	20.509	-0.995908	0.439637	0.0234945	0.155274	-0.98393	0.523676	0.0602597	0.492711	-0.0119787	0.462787	0.97935	0.998396
hsa-miR-409-3p	665.174	-1.01307	0.407597	0.0129384	0.113894	-0.984403	0.485248	0.0424928	0.492209	-0.0286636	0.429633	0.946807	0.998396
hsa-miR-493-3p	14.3367	-1.02842	0.532748	0.0535562	0.23662	-1.4366	0.634752	0.0236205	0.368971	0.408179	0.5618	0.467498	0.940943
hsa-miR-370-3p	15.77	-1.03926	0.434948	0.0168761	0.135333	-1.21877	0.516719	0.0183407	0.368971	0.179506	0.455619	0.693595	0.956776
hsa-miR-485-5p	17.3687	-1.08166	0.492881	0.0281948	0.175481	-1.00448	0.588314	0.0877488	0.555932	-0.0771747	0.519953	0.882006	0.998396
hsa-miR-539-3p	14.2481	-1.09657	0.48523	0.0238278	0.155274	-1.05181	0.577931	0.0687648	0.531017	-0.0447579	0.51004	0.930072	0.998396
hsa-miR-323a-3p	9.37263	-1.13199	0.502241	0.0242033	0.155274	-1.52094	0.596045	0.0107194	0.368971	0.388942	0.523632	0.457616	0.940943
hsa-miR-369-3p	12.1477	-1.15196	0.471974	0.0146574	0.124737	-0.239993	0.565514	0.671289	0.892555	-0.911971	0.498096	0.0671136	0.641848
hsa-miR-487a-3p	5.90023	-1.16192	0.658319	0.0775666	0.265703	-0.586565	0.788464	0.456917	0.809694	-0.575358	0.697224	0.409251	0.940943
Supplementary Table 8A: results of the comparisons between multiple sclerosis subtypes in cohort II.
For the relapsing-remitting patients, only the last sample taken during the study was included in the analysis.
Corrected for age, sex and technical covariates. FDR corrected for number of miRNAs included in the analysis

## Sheet: Supplementary Table_8B
		A) Time from conversion				A) Interaction time from conversion:diagnosis				B) Correlation with Granzyme B
	baseMean	log2FC	lfcSE	p-value	FDR	log2FC	lfcSE	p-value	FDR	Pearsons R	p-value	FDR
hsa-miR-361-3p	149.193	0.91375	0.263961	0.000536801	0.0172189	-0.908243	0.413471	0.028047	0.147818	0.6	1.27e-05	0.0047955
hsa-miR-150-5p	4570.86	2.29605	0.466467	8.55737e-07	0.000356842	-2.19919	0.735714	0.00279717	0.0532872	0.57	3.76e-05	0.0047955
hsa-miR-342-3p	741.277	1.14851	0.339955	0.000729033	0.021356	-1.13266	0.535971	0.0345763	0.162004	0.57	4.44e-05	0.0047955
hsa-miR-31-5p	10.1444	1.62013	0.625379	0.00957966	0.0712838	-2.17819	0.976194	0.0256607	0.147818	0.57	4.6e-05	0.0047955
hsa-miR-29c-3p	419.901	0.578252	0.251357	0.0214186	0.0927221	-0.405351	0.395507	0.305415	0.548957	0.52	0.00028	0.014595
hsa-miR-29b-3p	39.7387	0.948738	0.296628	0.00138184	0.0303278	-0.777263	0.457687	0.0894623	0.28112	0.51	0.000322	0.0149193
hsa-let-7i-3p	57.8022	0.610477	0.250124	0.0146588	0.0823569	-0.585472	0.38882	0.132128	0.348716	0.47	0.00103	0.0284081
hsa-miR-29a-3p	913.469	0.845444	0.270364	0.00176569	0.030874	-0.82127	0.425999	0.0538715	0.213947	0.47	0.00123	0.0301712
hsa-miR-150-3p	57.7173	1.60342	0.383879	2.9551e-05	0.0054794	-1.89586	0.595415	0.00145209	0.0463656	0.45	0.00173	0.0343529
hsa-miR-4485-3p	8.27884	2.32726	0.85717	0.00662659	0.0552657	-3.89144	1.38855	0.00507053	0.0755146	0.44	0.00237	0.0446009
hsa-miR-451a	98169.8	0.69793	0.256285	0.0064643	0.055247	-0.798404	0.404421	0.04836	0.197707	0.43	0.00322	0.0511903
hsa-let-7c-5p	156.389	1.02554	0.280321	0.000253769	0.0105846	-1.64259	0.440788	0.000194165	0.039206	0.39	0.00733	0.0650343
hsa-miR-532-5p	951.437	0.73894	0.204863	0.000309758	0.0107641	-0.752593	0.322827	0.0197398	0.141923	0.38	0.0105	0.0725688
hsa-miR-324-5p	29.2388	0.929713	0.359686	0.00974384	0.0712838	-0.668171	0.550264	0.224643	0.475513	0.38	0.011	0.0725688
hsa-miR-342-5p	61.166	0.938114	0.416569	0.0243221	0.0984691	-1.62076	0.652269	0.0129624	0.120261	0.37	0.012	0.0725688
hsa-miR-15b-3p	149.094	0.81651	0.280029	0.00354773	0.0411977	-1.0679	0.439471	0.0150999	0.121089	0.37	0.0133	0.0725688
hsa-miR-106b-3p	1791.74	0.812053	0.242683	0.000819414	0.021356	-0.779586	0.38277	0.0416806	0.177613	0.37	0.0134	0.0725688
hsa-miR-4685-3p	5.09639	1.50606	0.651173	0.0207316	0.0927221	-3.02399	0.980607	0.00204377	0.0473473	0.35	0.0173	0.0801567
hsa-miR-146b-3p	80.7756	1.39084	0.35465	8.79139e-05	0.00858416	-1.92568	0.554638	0.000516662	0.0400389	0.35	0.0175	0.0801923
hsa-miR-136-3p	143.723	-0.988238	0.429388	0.0213632	0.0927221	1.55542	0.67709	0.0216068	0.142151	-0.34	0.0206	0.0913011
hsa-miR-24-2-5p	38.0067	-1.01836	0.328039	0.00190679	0.0318052	1.60351	0.519517	0.00202504	0.0473473	-0.36	0.0143	0.0742463
hsa-miR-548k	34.2005	-0.94078	0.32769	0.00409244	0.0449091	0.778371	0.52522	0.138343	0.354848	-0.36	0.0145	0.0742463
hsa-miR-127-3p	802.055	-1.19188	0.467497	0.0107877	0.0719631	1.87937	0.7376	0.0108355	0.118419	-0.36	0.0146	0.0742463
hsa-miR-410-3p	382.502	-1.16935	0.476927	0.0142126	0.0823569	1.59395	0.752798	0.0342281	0.162004	-0.37	0.0128	0.0725688
hsa-miR-654-3p	310.229	-1.0985	0.469812	0.019378	0.0927221	1.59871	0.741335	0.0310419	0.154101	-0.37	0.0131	0.0725688
hsa-miR-411-5p	200.883	-1.25068	0.509611	0.0141207	0.0823569	1.89207	0.804108	0.0186222	0.14061	-0.38	0.0108	0.0725688
hsa-miR-370-3p	18.9758	-1.53534	0.536977	0.00424658	0.0454058	2.45907	0.847051	0.00369494	0.0616316	-0.39	0.00787	0.0656358
hsa-miR-328-3p	162.873	-0.574211	0.234875	0.0144952	0.0823569	0.696754	0.371232	0.0605361	0.225389	-0.4	0.00696	0.0650343
hsa-miR-152-3p	74.5277	-0.525278	0.207207	0.0112435	0.0721313	1.098	0.325613	0.000745953	0.0400389	-0.4	0.00718	0.0650343
hsa-miR-369-5p	10.6787	-1.34103	0.565479	0.0177162	0.0900932	2.18856	0.892724	0.014224	0.121049	-0.41	0.00511	0.056712
hsa-miR-335-3p	58.3069	-0.932309	0.407423	0.0221197	0.0936816	1.0385	0.646415	0.108153	0.310723	-0.41	0.00525	0.056712
hsa-miR-98-3p	26.3621	-1.15932	0.365965	0.00153575	0.0304957	1.55751	0.582103	0.00745834	0.100327	-0.41	0.00544	0.056712
hsa-miR-222-3p	533.452	-0.789587	0.330124	0.0167666	0.088241	0.568906	0.521455	0.275274	0.51475	-0.42	0.00426	0.0544553
hsa-miR-148b-3p	1992.36	-1.04373	0.38194	0.00628155	0.055247	1.31487	0.602833	0.0291728	0.147818	-0.42	0.00459	0.0546866
hsa-miR-3120-3p	11.2691	-2.16819	0.672058	0.00125448	0.029062	2.35184	1.07992	0.0294219	0.147818	-0.44	0.00246	0.0446009
hsa-miR-151a-3p	12686.5	-0.711334	0.281307	0.0114494	0.0723393	0.942519	0.44392	0.0337393	0.162004	-0.44	0.00272	0.04726
hsa-miR-6741-3p	7.80324	-1.38571	0.489685	0.00465782	0.046146	1.93479	0.777596	0.0128402	0.120261	-0.46	0.00136	0.0315067
hsa-miR-199b-3p	1604.08	-0.844501	0.286207	0.00317091	0.0402857	0.672266	0.451705	0.136675	0.353997	-0.5	0.000525	0.0171932
hsa-miR-199a-3p	1616.88	-0.85054	0.286183	0.0029585	0.0397966	0.677851	0.451668	0.133415	0.349898	-0.5	0.000536	0.0171932
hsa-miR-199a-5p	233.206	-0.902028	0.386138	0.01949	0.0927221	1.40384	0.609583	0.0212812	0.142151	-0.51	0.000397	0.0159218
hsa-miR-1908-3p	4.33194	-1.62978	0.617381	0.00829479	0.0652628	3.33677	1.01776	0.00104347	0.0400389	-0.52	0.000217	0.0140589
hsa-miR-183-3p	5.38183	2.47195	0.601324	3.94202e-05	0.0054794	-1.88093	0.820767	0.0219242	0.142151	0.33	0.0248	0.100404
hsa-miR-873-5p	35.188	1.33214	0.404418	0.000987809	0.0242304	-1.40754	0.624385	0.0241779	0.146675	0.33	0.0277	0.106953
hsa-miR-107	12074.8	0.707215	0.246102	0.00405729	0.0449091	-0.636163	0.388339	0.101387	0.299848	0.29	0.0577	0.180909
hsa-miR-181a-2-3p	204.409	0.60204	0.198473	0.00241854	0.0361611	-0.383673	0.312392	0.219381	0.466745	0.28	0.0607	0.1821
hsa-miR-181b-5p	753.808	1.02429	0.367047	0.00526065	0.0498566	-1.70208	0.579034	0.00328734	0.0596009	0.27	0.0685	0.195647
hsa-miR-576-5p	49.8	0.892788	0.34963	0.010664	0.0719631	-1.81217	0.548407	0.000951706	0.0400389	0.27	0.0698	0.198004
hsa-miR-16-2-3p	1944.78	0.586689	0.254776	0.0212924	0.0927221	-0.950422	0.401864	0.0180286	0.139221	0.27	0.0742	0.203562
hsa-miR-25-3p	19102.1	0.64671	0.219988	0.00328469	0.0402857	-0.656951	0.347134	0.0584242	0.223513	0.26	0.0824	0.218859
hsa-miR-7706	86.7507	0.679302	0.227212	0.00279227	0.0397966	-0.885555	0.357577	0.0132662	0.120261	0.24	0.107	0.250669
hsa-miR-363-3p	3693.26	0.663144	0.263568	0.0118687	0.0727831	-1.08736	0.415853	0.00892865	0.105963	0.24	0.116	0.26578
hsa-miR-15a-5p	8195.91	0.708352	0.277626	0.0107273	0.0719631	-1.05518	0.43806	0.0160065	0.125938	0.23	0.124	0.276513
hsa-miR-4707-3p	3.45652	3.07185	1.0538	0.00355664	0.0411977	-3.87779	1.56458	0.0131941	0.120261	0.23	0.132	0.286687
hsa-miR-183-5p	477.675	0.863249	0.361456	0.0169287	0.088241	-0.877904	0.570071	0.123562	0.336768	0.23	0.132	0.286687
hsa-miR-32-5p	227.914	0.751118	0.326874	0.0215684	0.0927221	-1.19388	0.514573	0.0203329	0.142151	0.22	0.139	0.297246
hsa-miR-365b-3p	9.5327	1.14565	0.474502	0.0157596	0.0842535	-0.781974	0.71282	0.272635	0.51475	0.22	0.146	0.302896
hsa-miR-365a-3p	9.5327	1.14565	0.474502	0.0157596	0.0842535	-0.781974	0.71282	0.272635	0.51475	0.22	0.146	0.302896
hsa-miR-652-3p	351.665	0.706259	0.308919	0.0222409	0.0936816	-1.50074	0.486399	0.00203274	0.0473473	0.21	0.157	0.314755
hsa-miR-181a-5p	29584	0.467124	0.202467	0.0210461	0.0927221	-0.8355	0.319498	0.00892165	0.105963	0.21	0.165	0.327643
hsa-miR-18a-3p	21.3099	1.11536	0.356895	0.00177692	0.030874	-0.941871	0.544063	0.0834195	0.276079	0.18	0.228	0.40981
hsa-miR-1255b-5p	6.27206	1.67179	0.74108	0.0240777	0.0984352	-3.17722	1.12221	0.0046372	0.071619	0.17	0.255	0.437593
hsa-miR-92a-3p	89633.4	0.73272	0.240267	0.00229141	0.0361611	-1.22528	0.379146	0.00123062	0.0427641	0.11	0.466	0.654283
hsa-let-7g-3p	3.82754	1.50476	0.597073	0.011728	0.0727831	-1.56728	0.855102	0.0668245	0.240222	0.11	0.47	0.655485
hsa-miR-424-3p	244.611	0.675727	0.263254	0.0102635	0.0719631	-0.706617	0.414284	0.0880757	0.28112	0.11	0.473	0.656671
hsa-miR-4677-3p	27.6216	0.860333	0.374019	0.0214346	0.0927221	-0.75916	0.596982	0.203493	0.455889	0.11	0.492	0.674036
hsa-miR-182-5p	10914.2	1.41371	0.375207	0.000164684	0.00858416	-1.93913	0.592079	0.00105618	0.0400389	0.089	0.562	0.731693
hsa-miR-96-5p	124.999	0.984748	0.365158	0.00700153	0.0566149	-1.02328	0.574695	0.0749849	0.260572	0.085	0.58	0.740908
hsa-miR-3912-3p	13.8094	1.05256	0.37286	0.00475846	0.046146	-0.900982	0.576424	0.11804	0.325978	0.059	0.699	0.838779
hsa-let-7f-5p	12008	0.69317	0.303809	0.0225129	0.0938789	-1.31196	0.479439	0.00621049	0.0890555	0.052	0.735	0.856131
hsa-miR-1246	178.702	1.43988	0.483899	0.00292431	0.0397966	-1.85518	0.763074	0.0150495	0.121089	0.039	0.8	0.881311
hsa-miR-10399-3p	35.2483	0.873789	0.37973	0.0213871	0.0927221	-1.14303	0.594559	0.0545459	0.214582	0.031	0.84	0.911984
hsa-miR-3614-5p	53.2334	1.99445	0.52581	0.000148777	0.00858416	-1.40725	0.817744	0.0852701	0.278668	0.011	0.941	0.969576
hsa-miR-3677-3p	8.20813	-0.962282	0.377842	0.0108721	0.0719631	0.450409	0.609675	0.460047	0.703094	-0.017	0.913	0.956585
hsa-miR-4732-3p	332.661	0.758425	0.324339	0.019368	0.0927221	-1.13689	0.511221	0.0261575	0.147818	-0.035	0.821	0.894971
hsa-miR-301a-3p	534.869	-0.845772	0.313946	0.00705989	0.0566149	1.56234	0.495538	0.00161702	0.0463656	-0.059	0.7	0.838779
hsa-miR-221-3p	1380.15	-0.665394	0.256995	0.00962177	0.0712838	0.68839	0.405607	0.0896617	0.28112	-0.088	0.567	0.732009
hsa-miR-21-5p	21658.3	-0.591783	0.228439	0.00958223	0.0712838	0.823293	0.360491	0.0223826	0.142151	-0.11	0.452	0.654283
hsa-miR-1277-5p	25.5717	-1.72145	0.449949	0.000130304	0.00858416	1.83972	0.724559	0.0111142	0.118419	-0.12	0.439	0.653796
hsa-miR-326	83.9115	-0.78936	0.334688	0.018349	0.0921872	0.994611	0.529891	0.0605165	0.225389	-0.14	0.367	0.572597
hsa-miR-10b-5p	44436.5	1.05953	0.38927	0.00649185	0.055247	-0.87281	0.614277	0.155353	0.390255	-0.18	0.234	0.415226
hsa-miR-744-3p	4.30154	-1.64808	0.518572	0.00148237	0.0304957	1.51401	0.905266	0.0944367	0.291704	-0.19	0.212	0.387737
hsa-miR-301b-3p	44.5272	-1.0799	0.342895	0.00163633	0.030874	1.08283	0.545805	0.0472653	0.195145	-0.22	0.138	0.296629
hsa-miR-30c-5p	790.235	-0.71429	0.261314	0.00626744	0.055247	0.901091	0.412661	0.0289909	0.147818	-0.22	0.143	0.301167
hsa-miR-330-3p	30.8517	-1.03352	0.376774	0.00608685	0.055247	2.03648	0.599671	0.000683806	0.0400389	-0.23	0.132	0.286687
hsa-miR-30d-5p	15067.7	-0.4635	0.138171	0.000794979	0.021356	0.569424	0.218037	0.0090122	0.105963	-0.25	0.0944	0.238936
hsa-miR-543	6.11345	-1.65926	0.648832	0.0105487	0.0719631	1.72751	1.04866	0.0994858	0.298189	-0.25	0.0997	0.238936
hsa-miR-493-5p	32.734	-1.26667	0.560717	0.023882	0.0984352	1.6617	0.894302	0.0631547	0.232236	-0.26	0.0816	0.218859
hsa-miR-127-5p	5.97671	-1.46853	0.602613	0.0148124	0.0823569	2.98488	0.987175	0.00249738	0.0532872	-0.26	0.0821	0.218859
hsa-miR-22-3p	86217.2	-0.38497	0.1573	0.0143903	0.0823569	0.402009	0.24822	0.105325	0.305004	-0.28	0.059	0.181106
hsa-let-7f-2-3p	24.1598	-0.670403	0.287344	0.0196427	0.0927221	1.60659	0.451757	0.000376077	0.039206	-0.28	0.0595	0.181106
hsa-miR-369-3p	12.2058	-1.29376	0.535772	0.015746	0.0842535	1.55985	0.863888	0.0709784	0.250831	-0.28	0.0643	0.190164
hsa-miR-1273h-3p	54.3468	-0.660142	0.287241	0.0215492	0.0927221	0.414418	0.460007	0.367645	0.608365	-0.3	0.0438	0.146771
hsa-miR-625-5p	22.4584	-1.03952	0.342831	0.00242808	0.0361611	0.835906	0.554168	0.131452	0.348716	-0.3	0.0485	0.158004
hsa-miR-2355-5p	23.2383	-1.21685	0.33267	0.000254371	0.0105846	1.57973	0.528754	0.00281131	0.0532872	-0.31	0.0368	0.129655
hsa-miR-487b-3p	23.6466	-1.62041	0.550076	0.00322135	0.0402857	1.99764	0.869253	0.0215552	0.142151	-0.31	0.037	0.129655
hsa-miR-1185-1-3p	9.19436	-2.11767	0.582761	0.000279209	0.0105846	2.13696	0.938867	0.0228396	0.142151	-0.31	0.0378	0.131355
hsa-miR-452-5p	9.95973	-1.25948	0.444759	0.0046284	0.046146	1.21095	0.729286	0.0968216	0.294705	-0.31	0.0388	0.132961
hsa-miR-335-5p	213.892	-1.18043	0.308184	0.000128005	0.00858416	1.45498	0.486104	0.00276115	0.0532872	-0.31	0.0394	0.133576
hsa-miR-412-5p	5.8187	-2.29648	0.806159	0.00439027	0.0457685	3.09832	1.31965	0.0188828	0.14061	-0.32	0.0306	0.11393
hsa-miR-148b-5p	100.116	-0.734806	0.2896	0.0111708	0.0721313	0.415165	0.460024	0.366799	0.608365	-0.32	0.0335	0.121474
hsa-miR-758-3p	12.4155	-1.59776	0.686283	0.0199052	0.0927221	3.14527	1.08886	0.00386967	0.0620635	-0.33	0.0253	0.100874
hsa-miR-221-5p	33.8236	-1.07737	0.431086	0.0124473	0.0752249	0.799102	0.695137	0.250325	0.504592	-0.33	0.0275	0.106953
hsa-miR-136-5p	11.3279	-1.06923	0.449289	0.0173213	0.0891725	0.92486	0.706409	0.190453	0.44286	-0.34	0.0245	0.100404
Supplementary Table 8B: results of the longitudinal analyses within the participants that converted from relapsing-remitting to secondary progressive MS.
A) Included n=45 samples of 12 individuals. Analysis was corrected for age, sex and technical covariates.
B) Calculated within the samples of the patients that converted from relapsing-remitting to secondary progressive MS for which both miRNA as well as protein data was available (n=45).
Normalized miRNA counts (regularized log) were corrected first for technical batch before correlation with Granzyme B protein levels
